# Supplementary material for: d-StructMAn: Containerized structural annotation on the scale from genetic variants to whole proteomes
Source: Gigascience. 2022 Sep 20;11:giac086. doi: 10.1093/gigascience/giac086 (PMC9487898; doi:10.1093/gigascience/giac086)
Supplement: giac086_Supplemental_Files [file giac086_supplemental_files.zip]

Archive with 5 entries (5 files):
- classification_example_s4.csv
- ClinVar_dataset_S2.csv
- feature_descriptions_S3.csv
- human_proteome_dataset_S1.csv
- supplementary_materials.xlsx
