# Supplementary material for: d-StructMAn: Containerized structural annotation on the scale from genetic variants to whole proteomes
Source: Gigascience. 2022 Sep 20;11:giac086. doi: 10.1093/gigascience/giac086 (PMC9487898; doi:10.1093/gigascience/giac086)
Supplement: giac086_Supplemental_Files [file giac086_supplemental_files.zip › classification_example_s4.csv]

Input Protein ID	Primary Protein ID	Uniprot-Ac	Uniprot ID	Refseq	Residue ID	Amino Acid	Position	Tags	Weighted Location	Weighted Mainchain Location	Weighted Sidechain Location	Class	Simple Class	RIN Class	RIN Simple Class	Individual Interactions	Confidence Value	Secondary Structure	Recommended Structure	Sequence-ID	Coverage	Resolution	Max Seq Id Structure	Max Sequence-ID	Max Seq Id Coverage	Max Seq Id Resolution	Amount of mapped structures
A2ABF8	A2ABF8	A2ABF8	A2ABF8_HUMAN	NP_001276342.1		D	833		Surface	Core	Surface	Triple Interaction: DNA and Ligand and Metal	Metal Interaction	Multi interaction: sc cnt ligand and sc cnt Protein	Protein interaction	{}	0.266691291176923		2V4H:C 118:D	0.44	0.1	2.9	6BY9:A 898:D	0.59	0.22	2.3	291
