# Supplementary material for: d-StructMAn: Containerized structural annotation on the scale from genetic variants to whole proteomes
Source: Gigascience. 2022 Sep 20;11:giac086. doi: 10.1093/gigascience/giac086 (PMC9487898; doi:10.1093/gigascience/giac086)
Supplement: giac086_Supplemental_Files [file giac086_supplemental_files.zip › ClinVar_dataset_S2.csv]

RefSeqs ID	Variant	Tags
NM_014630.3	G1046R	None,Stars:0
NM_017547.4	N430S	Pathogenic,Stars:0
NM_025152.3	G56R	None,Stars:2
NM_000410.3	C282Y	None,Stars:1
NM_000410.3	S65C	None,Stars:1
NM_000410.3	V53M	None,Stars:1
NM_000410.3	R330M	Pathogenic,Stars:0
NM_020779.4	E615G	Pathogenic,Stars:0
NM_020779.4	A864T	Pathogenic,Stars:1
NM_144631.6	C339R	None,Stars:2
NM_138413.4	E315del	Pathogenic,Stars:2
NM_138413.4	G287V	Pathogenic,Stars:2
NM_138413.4	R97C	None,Stars:1
NM_138413.4	R70P	Pathogenic,Stars:1
NM_138413.4	C257G	Pathogenic,Stars:2
NM_001083961.2	E526K	None,Stars:1
NM_001083961.2	W224S	Pathogenic,Stars:0
NM_015910.7	L208F	None,Stars:0
NM_015910.7	R55K	None,Stars:0
NM_001199107.2	D147H	Pathogenic,Stars:0
NM_001199107.2	A515V	None,Stars:1
NM_001199107.2	F251L	Pathogenic,Stars:0
NM_022098.4	G453C	Pathogenic,Stars:0
NM_001194998.2	Q265P	Pathogenic,Stars:2
NM_001708.2	G79R	None,Stars:1
NM_001708.2	S214P	Pathogenic,Stars:0
NM_001708.2	P264S	Pathogenic,Stars:0
NM_000374.5	G281V	Pathogenic,Stars:0
NM_000374.5	G281E	Pathogenic,Stars:0
NM_000374.5	E167K	Pathogenic,Stars:0
NM_000374.5	R292G	Pathogenic,Stars:0
NM_000374.5	P62L	Pathogenic,Stars:0
NM_000374.5	Y311C	Pathogenic,Stars:1
NM_000374.5	M165R	Pathogenic,Stars:0
NM_000374.5	L195F	Pathogenic,Stars:0
NM_000374.5	N304K	Pathogenic,Stars:0
NM_000374.5	R332H	Pathogenic,Stars:0
NM_000235.4	L200P	Pathogenic,Stars:2
NM_177924.5	T222K	Pathogenic,Stars:0
NM_177924.5	E138V	Pathogenic,Stars:1
NM_177924.5	Y36C	Pathogenic,Stars:1
NM_177924.5	N320D	Pathogenic,Stars:0
NM_177924.5	L182V	Pathogenic,Stars:0
NM_000355.4	R259P	Benign,Stars:2
NM_001029883.3	I201F	Pathogenic,Stars:0
NM_022067.4	M1R	Pathogenic,Stars:0
NM_000071.3	G307S	Pathogenic,Stars:2
NM_000071.2	P145L	Pathogenic,Stars:2
NM_000071.2	A114V	Pathogenic,Stars:2
NM_000071.3	I278T	Pathogenic,Stars:2
NM_000071.2	G139R	Pathogenic,Stars:0
NM_000071.2	E144K	Pathogenic,Stars:2
NM_000071.2	K384E	Pathogenic,Stars:0
NM_000071.2	L539S	None,Stars:1
NM_000071.2	R266K	Pathogenic,Stars:2
NM_000071.2	D444N	Pathogenic,Stars:2
NM_000071.2	V168M	None,Stars:1
NM_000071.2	P422L	None,Stars:2
NM_000071.2	S466L	None,Stars:1
NM_000071.2	T353M	Pathogenic,Stars:2
NM_000071.2	T191M	Pathogenic,Stars:2
NM_033409.4	R132W	None,Stars:1
NM_033409.4	F224L	Pathogenic,Stars:0
NM_033409.4	E36K	None,Stars:1
NM_033409.4	V413A	None,Stars:2
NM_033409.4	P28T	Pathogenic,Stars:0
NM_000274.3	A270P	Pathogenic,Stars:0
NM_000274.3	R271K	Pathogenic,Stars:0
NM_000274.3	L402P	Pathogenic,Stars:0
NM_000274.3	P417L	Pathogenic,Stars:2
NM_000274.3	L437F	Benign,Stars:0
NM_000274.3	G375A	Pathogenic,Stars:1
NM_000274.3	Y245C	Pathogenic,Stars:0
NM_000274.3	V332M	Pathogenic,Stars:0
NM_000274.3	H319Y	Pathogenic,Stars:0
NM_000274.3	P241L	Pathogenic,Stars:1
NM_000274.3	R250P	Pathogenic,Stars:0
NM_000274.3	G353D	Pathogenic,Stars:1
NM_000274.3	C394R	Pathogenic,Stars:0
NM_000274.3	A226V	Pathogenic,Stars:1
NM_001385.3	Q334R	Pathogenic,Stars:0
NM_001385.3	G435R	Pathogenic,Stars:0
NM_001385.3	W360R	Pathogenic,Stars:0
NM_001385.3	R412M	Pathogenic,Stars:0
NM_001017995.3	R43W	Pathogenic,Stars:0
NM_001080476.2	R138C	Pathogenic,Stars:0
NM_001173990.3	R73L	Pathogenic,Stars:2
NM_001173990.3	R73H	Pathogenic,Stars:1
NM_001173990.3	L114R	Pathogenic,Stars:0
NM_001173990.3	G77A	Pathogenic,Stars:0
NM_024598.3	R168G	Pathogenic,Stars:0
NM_001194958.2	T354M	Pathogenic,Stars:0
NM_001194958.2	R205H	None,Stars:0
NM_001194958.2	K366R	Pathogenic,Stars:0
NM_000285.4	D276N	Pathogenic,Stars:1
NM_000285.3	G385_G448del	Pathogenic,Stars:0
NM_000285.4	R184Q	Pathogenic,Stars:0
NM_000285.4	G278D	Pathogenic,Stars:1
NM_000285.4	G448R	Pathogenic,Stars:2
NM_000285.4	E453del	Pathogenic,Stars:0
NM_000285.4	E412K	Pathogenic,Stars:0
NM_000285.4	S202F	Pathogenic,Stars:0
NM_000027.4	C163S	Pathogenic,Stars:2
NM_000027.4	G302R	Pathogenic,Stars:0
NM_000027.4	C306R	Pathogenic,Stars:0
NM_000027.4	G60D	None,Stars:1
NM_000027.4	A101V	Pathogenic,Stars:2
NM_000027.4	A43_W44insDA	Pathogenic,Stars:0
NM_000027.4	S72P	Pathogenic,Stars:1
NM_000398.7	S128P	Pathogenic,Stars:0
NM_000398.7	R58Q	Pathogenic,Stars:0
NM_000398.7	L149P	Pathogenic,Stars:0
NM_000398.7	V106M	Pathogenic,Stars:0
NM_000398.7	C204R	Pathogenic,Stars:0
NM_000398.7	M273del	Pathogenic,Stars:0
NM_000398.7	F299del	Pathogenic,Stars:0
NM_000398.7	T117S	Benign,Stars:2
NM_000398.7	L73P	Pathogenic,Stars:0
NM_000398.7	C204Y	Pathogenic,Stars:0
NM_000398.7	G292D	Pathogenic,Stars:0
NM_000398.7	E256del	Pathogenic,Stars:0
NM_000398.7	D240G	Pathogenic,Stars:0
NM_004628.5	P334H	None,Stars:1
NM_178452.6	L175R	Pathogenic,Stars:0
NM_001134363.3	P638L	Pathogenic,Stars:2
NM_001134363.3	R634Q	Pathogenic,Stars:2
NM_001134363.3	R636S	Pathogenic,Stars:2
NM_001134363.3	R636H	Pathogenic,Stars:2
NM_001134363.3	S637G	Pathogenic,Stars:0
NM_000934.4	E176del	Pathogenic,Stars:0
NM_000934.3	V411M	Pathogenic,Stars:0
NM_001159773.2	R300C	Pathogenic,Stars:1
NM_001159773.2	R300H	Pathogenic,Stars:0
NM_001159773.2	P299L	Pathogenic,Stars:0
NM_000552.4	I1628T	Pathogenic,Stars:2
NM_000552.4	R1597W	Pathogenic,Stars:2
NM_000552.4	V1607D	Pathogenic,Stars:0
NM_000552.4	W1313C	Pathogenic,Stars:0
NM_000552.4	R1306W	Pathogenic,Stars:2
NM_000552.4	R1308C	Pathogenic,Stars:2
NM_000552.4	V1316M	Pathogenic,Stars:2
NM_000552.4	R1341Q	Pathogenic,Stars:0
NM_000552.4	S1613P	Pathogenic,Stars:0
NM_000552.4	T791M	Pathogenic,Stars:1
NM_000552.4	R816W	Pathogenic,Stars:1
NM_000552.4	R854Q	Pathogenic,Stars:2
NM_000552.4	G1324S	Pathogenic,Stars:0
NM_000552.4	C1272R	Pathogenic,Stars:0
NM_000552.4	V1314L	Pathogenic,Stars:0
NM_000552.4	F1514C	Pathogenic,Stars:0
NM_000552.4	G550R	Pathogenic,Stars:0
NM_000552.4	C2773R	Pathogenic,Stars:0
NM_000552.4	R1205H	Pathogenic,Stars:2
NM_000552.4	C1149R	Pathogenic,Stars:0
NM_000552.4	Y1584C	None,Stars:1
NM_000552.4	S1285F	Pathogenic,Stars:0
NM_000552.4	Y795C	Pathogenic,Stars:0
NM_000552.4	C804F	Pathogenic,Stars:0
NM_000552.4	P1266L	None,Stars:1
NM_000552.4	C2362F	Pathogenic,Stars:0
NM_000552.4	C1060R	Pathogenic,Stars:0
NM_000552.4	N528S	Pathogenic,Stars:0
NM_012338.4	A237P	Pathogenic,Stars:0
NM_012338.4	G188R	Pathogenic,Stars:0
NM_012338.4	L101H	None,Stars:1
NM_144573.4	Y652C	None,Stars:1
NM_144573.3	P611T	Pathogenic,Stars:0
NM_000267.3	L1932P	Pathogenic,Stars:1
NM_001042492.3	K1444E	Pathogenic,Stars:2
NM_000267.3	L2143M	Pathogenic,Stars:0
NM_000267.3	Y2171N	Pathogenic,Stars:0
NM_000267.3	M1035R	Pathogenic,Stars:1
NM_000267.3	R1391S	Pathogenic,Stars:1
NM_000267.3	R1276P	Pathogenic,Stars:2
NM_000267.3	Y489C	Pathogenic,Stars:2
NM_000267.3	L508P	Pathogenic,Stars:0
NM_000267.3	L2067P	Pathogenic,Stars:0
NM_000267.3	M992del	Pathogenic,Stars:2
NM_001042492.3	E1459del	Pathogenic,Stars:2
NM_000267.3	L357P	Pathogenic,Stars:1
NM_000267.3	L1243P	None,Stars:1
NM_000267.3	L844R	Pathogenic,Stars:2
NM_000308.3	F458V	Pathogenic,Stars:0
NM_000308.3	Q67R	Pathogenic,Stars:0
NM_000308.3	W83R	Pathogenic,Stars:0
NM_000308.3	S108L	Pathogenic,Stars:0
NM_000308.3	Y413C	Pathogenic,Stars:0
NM_000308.3	Y267N	Pathogenic,Stars:2
NM_000308.3	V150M	Pathogenic,Stars:0
NM_001127695.1	L236P	Pathogenic,Stars:0
NM_000308.3	G457S	Pathogenic,Stars:0
NM_000308.3	M424T	Pathogenic,Stars:0
NM_000308.3	K471E	Pathogenic,Stars:0
NM_000405.5	C138R	Pathogenic,Stars:0
NM_000405.5	R169P	Pathogenic,Stars:0
NM_019892.6	R515W	Pathogenic,Stars:0
NM_019892.6	R563H	Pathogenic,Stars:0
NM_019892.6	R435Q	Pathogenic,Stars:2
NM_019892.6	R378C	Pathogenic,Stars:2
NM_017841.2	G78R	Pathogenic,Stars:2
NM_000353.3	G362V	Pathogenic,Stars:0
NM_144639.3	R450C	Pathogenic,Stars:0
NM_144639.3	L70P	Pathogenic,Stars:0
NM_003730.6	C184R	Pathogenic,Stars:0
NM_003730.6	A17_L21del	Pathogenic,Stars:0
NM_000290.4	E89A	Pathogenic,Stars:0
NM_000290.4	R90W	None,Stars:1
NM_000290.4	G97D	None,Stars:1
NM_199069.2	G77R	Pathogenic,Stars:0
NM_199069.2	R122P	Pathogenic,Stars:0
NM_199069.2	M1T	Pathogenic,Stars:1
NM_030773.3	R318W	Pathogenic,Stars:1
NM_178012.5	S172P	Pathogenic,Stars:0
NM_178012.5	L228P	Pathogenic,Stars:0
NM_178012.5	F265L	Pathogenic,Stars:0
NM_001042631.2	G57R	Pathogenic,Stars:0
NM_001042631.2	R55P	Pathogenic,Stars:0
NM_000110.3	D974V	Pathogenic,Stars:0
NM_001160301.1	C29R	Benign,Stars:2
NM_000110.3	R886H	None,Stars:1
NM_005581.4	R77H	Benign,Stars:0
NM_001013257.2	T539A	Benign,Stars:0
NM_133459.4	C75S	Pathogenic,Stars:2
NM_133459.4	C102S	Pathogenic,Stars:0
NM_133459.4	G327R	Pathogenic,Stars:0
NM_133459.4	R158C	None,Stars:1
NM_133459.4	C174R	Pathogenic,Stars:0
NM_000097.7	R331W	Pathogenic,Stars:0
NM_000097.7	K404E	Pathogenic,Stars:2
NM_000097.7	C164_V170del	Pathogenic,Stars:0
NM_000097.7	H295D	Pathogenic,Stars:0
NM_000097.7	R447C	None,Stars:1
NM_000097.7	S208F	Pathogenic,Stars:0
NM_000097.7	R328C	Pathogenic,Stars:0
NM_000097.7	G279R	Pathogenic,Stars:0
NM_000035.4	A150P	Pathogenic,Stars:2
NM_000035.4	A175D	Pathogenic,Stars:2
NM_000035.4	L289del	Pathogenic,Stars:0
NM_000035.4	N335K	Pathogenic,Stars:2
NM_000035.4	L183_V184del	Pathogenic,Stars:0
NM_000035.4	W148R	Pathogenic,Stars:0
NM_000317.3	R25Q	Pathogenic,Stars:0
NM_000317.3	R16C	None,Stars:1
NM_000317.3	N52S	Pathogenic,Stars:1
NM_000317.3	P87S	Pathogenic,Stars:2
NM_000317.3	V56M	Pathogenic,Stars:2
NM_000317.3	N47D	Pathogenic,Stars:0
NM_000317.3	D116G	Pathogenic,Stars:1
NM_000317.3	D96N	Pathogenic,Stars:2
NM_000320.3	G23D	Pathogenic,Stars:0
NM_000320.3	W108G	Pathogenic,Stars:0
NM_000320.3	W36R	Pathogenic,Stars:0
NM_000320.3	Y150C	Pathogenic,Stars:1
NM_173560.4	S217P	Pathogenic,Stars:0
NM_173560.4	R181Q	Pathogenic,Stars:0
NM_001999.4	C1253Y	Pathogenic,Stars:0
NM_001999.4	E391K	Pathogenic,Stars:0
NM_001999.4	D1115H	Pathogenic,Stars:0
NM_001999.4	C1142F	Pathogenic,Stars:0
NM_001999.4	C1253W	Pathogenic,Stars:0
NM_001145308.4	R81Q	Pathogenic,Stars:1
NM_001145308.4	W105R	Pathogenic,Stars:0
NM_001145308.4	E110K	Pathogenic,Stars:0
NM_152416.4	Q99R	Pathogenic,Stars:0
NM_000140.4	G55C	Benign,Stars:2
NM_000140.4	M267I	Benign,Stars:1
NM_000140.4	F417S	Pathogenic,Stars:0
NM_000140.4	V362G	Pathogenic,Stars:0
NM_000140.4	N408K	None,Stars:0
NM_018344.6	G427S	Pathogenic,Stars:1
NM_018344.6	G437R	Pathogenic,Stars:2
NM_018344.6	M116R	Pathogenic,Stars:0
NM_018344.6	T449R	Pathogenic,Stars:0
NM_024120.5	L229P	Pathogenic,Stars:1
NM_024120.5	L159F	Pathogenic,Stars:0
NM_000277.3	R408W	Pathogenic,Stars:3
NM_000277.3	L311P	Pathogenic,Stars:3
NM_000277.3	E280K	Pathogenic,Stars:2
NM_000277.3	R261Q	Pathogenic,Stars:3
NM_000277.3	S87R	Pathogenic,Stars:2
NM_000277.3	R252W	Pathogenic,Stars:3
NM_000277.3	M1V	Pathogenic,Stars:3
NM_000277.3	R158Q	Pathogenic,Stars:3
NM_000277.3	P281L	Pathogenic,Stars:3
NM_000277.3	Y204C	Pathogenic,Stars:3
NM_000277.3	R243Q	Pathogenic,Stars:2
NM_000277.3	R413P	Pathogenic,Stars:3
NM_000277.3	Y414C	Pathogenic,Stars:3
NM_000277.3	L365del	Pathogenic,Stars:3
NM_000277.3	S273F	Pathogenic,Stars:3
NM_000277.3	L255S	Pathogenic,Stars:2
NM_000277.3	A259V	Pathogenic,Stars:2
NM_000277.3	Y277D	Pathogenic,Stars:3
NM_000277.3	I95del	Pathogenic,Stars:3
NM_000277.3	F39L	Pathogenic,Stars:3
NM_000277.3	L48S	Pathogenic,Stars:3
NM_000277.3	E221G	Pathogenic,Stars:3
NM_000277.3	R408Q	Pathogenic,Stars:3
NM_000277.3	F299C	Pathogenic,Stars:2
NM_000277.3	S349P	Pathogenic,Stars:2
NM_000277.3	A322G	Pathogenic,Stars:3
NM_000277.3	D415N	Pathogenic,Stars:3
NM_000277.3	I306V	Pathogenic,Stars:3
NM_000277.3	V388M	Pathogenic,Stars:3
NM_000277.3	L365_L369del	Pathogenic,Stars:3
NM_000277.3	P244L	Pathogenic,Stars:3
NM_000277.3	M1I	Pathogenic,Stars:3
NM_000277.3	L333F	Pathogenic,Stars:0
NM_000277.3	E390G	Pathogenic,Stars:3
NM_000277.3	L98S	None,Stars:3
NM_000277.3	T380M	Pathogenic,Stars:3
NM_000277.3	G46S	Pathogenic,Stars:3
NM_000277.3	A47V	Pathogenic,Stars:3
NM_000277.3	R176L	Pathogenic,Stars:3
NM_000277.3	V245A	Pathogenic,Stars:3
NM_000277.3	P407L	Pathogenic,Stars:3
NM_000277.3	I65T	Pathogenic,Stars:3
NM_000277.3	E76G	Pathogenic,Stars:2
NM_014920.4	R272Q	Pathogenic,Stars:0
NM_000130.4	R534Q	Pathogenic,Stars:2
NM_000130.4	R334G	Pathogenic,Stars:0
NM_000130.4	R334T	Pathogenic,Stars:0
NM_000130.4	Y1730C	Pathogenic,Stars:1
NM_000130.4	R2102C	Pathogenic,Stars:1
NM_000130.4	I387T	Pathogenic,Stars:0
NM_000312.3	W444C	Pathogenic,Stars:0
NM_000312.3	R211W	Pathogenic,Stars:2
NM_000312.3	A301V	Pathogenic,Stars:0
NM_000312.3	P210L	None,Stars:1
NM_000312.3	A309T	Pathogenic,Stars:1
NM_000312.3	G343S	Pathogenic,Stars:0
NM_000312.3	E62A	Pathogenic,Stars:0
NM_000312.3	V76M	Pathogenic,Stars:1
NM_000312.3	G334S	Pathogenic,Stars:1
NM_000312.3	P289L	Pathogenic,Stars:0
NM_000312.3	R220W	Pathogenic,Stars:0
NM_000312.3	R220Q	Pathogenic,Stars:2
NM_000312.3	R272C	Pathogenic,Stars:1
NM_000312.3	Q226H	Pathogenic,Stars:0
NM_000312.3	L265F	None,Stars:1
NM_000312.3	I445M	Pathogenic,Stars:0
NM_000312.3	V339M	Pathogenic,Stars:1
NM_000312.3	H149P	Pathogenic,Stars:0
NM_000312.3	S312L	Pathogenic,Stars:1
NM_000147.4	Q286R	Benign,Stars:2
NM_000147.4	L410R	Pathogenic,Stars:0
NM_014694.4	P147L	Pathogenic,Stars:0
NM_014694.4	R113H	Pathogenic,Stars:0
NM_014694.4	E114K	Pathogenic,Stars:1
NM_014694.4	G811R	Pathogenic,Stars:0
NM_000512.5	N204K	Pathogenic,Stars:1
NM_000512.4	V138A	None,Stars:1
NM_000512.5	R386C	Pathogenic,Stars:2
NM_000512.5	N487S	None,Stars:1
NM_000512.5	I113F	Pathogenic,Stars:2
NM_000512.5	R94G	Pathogenic,Stars:1
NM_000512.5	R259Q	Pathogenic,Stars:1
NM_000512.5	A291T	Pathogenic,Stars:2
NM_000512.5	G301C	Pathogenic,Stars:2
NM_000512.5	S162F	Pathogenic,Stars:2
NM_000512.5	F69V	None,Stars:1
NM_000512.5	T312S	Pathogenic,Stars:2
NM_000512.5	D60N	Pathogenic,Stars:1
NM_001109809.4	H458D	Pathogenic,Stars:0
NM_001109809.4	R248H	Pathogenic,Stars:0
NM_001109809.4	H277N	Pathogenic,Stars:0
NM_000015.3	R197Q	None,Stars:3
NM_000015.2	I114T	None,Stars:0
NM_000015.2	G286E	None,Stars:0
NM_000015.3	R64Q	None,Stars:0
NM_139075.4	M484L	None,Stars:0
NM_139075.4	G734E	None,Stars:0
NM_014402.5	S45F	Pathogenic,Stars:1
NM_018077.3	L351P	Pathogenic,Stars:0
NM_024334.3	S358L	Pathogenic,Stars:2
NM_203395.3	R101W	Pathogenic,Stars:0
NM_203395.3	F105_I106delinsL	Pathogenic,Stars:0
NM_203395.3	I116T	Pathogenic,Stars:0
NM_203395.3	A220T	Pathogenic,Stars:0
NM_001080522.2	P1122S	None,Stars:1
NM_001080522.2	R1528C	Pathogenic,Stars:2
NM_001080522.2	T1116M	None,Stars:1
NM_015575.4	N56S	None,Stars:0
NM_015575.4	N457T	None,Stars:0
NM_015575.4	D606E	None,Stars:0
NM_015575.4	I278V	None,Stars:0
NM_015575.4	K421R	None,Stars:0
NM_015702.3	L259P	Pathogenic,Stars:0
NM_015702.3	T182N	Pathogenic,Stars:0
NM_015702.3	Y249C	Pathogenic,Stars:1
NM_014301.4	G25E	Pathogenic,Stars:0
NM_052859.4	R67C	Pathogenic,Stars:1
NM_015141.4	A280V	None,Stars:1
NM_015141.3	E83K	None,Stars:2
NM_015141.4	I124V	None,Stars:1
NM_015141.3	R273C	None,Stars:2
NM_014165.4	L65P	Pathogenic,Stars:0
NM_001136271.2	F151L	Pathogenic,Stars:0
NM_000038.6	R414C	None,Stars:1
NM_000038.6	G1120E	Pathogenic,Stars:0
NM_000038.6	S1395C	Pathogenic,Stars:0
NM_000038.6	I1307K	None,Stars:1
NM_000038.6	E1317Q	None,Stars:1
NM_014706.4	V591M	None,Stars:0
NM_080669.6	R113S	Pathogenic,Stars:0
NM_080669.6	S318R	Pathogenic,Stars:0
NM_080669.6	R376W	Pathogenic,Stars:0
NM_080669.6	R113C	Pathogenic,Stars:0
NM_013319.2	N102S	Pathogenic,Stars:0
NM_013319.2	G177R	Pathogenic,Stars:0
NM_013319.2	R119G	Pathogenic,Stars:0
NM_013319.2	T175I	Pathogenic,Stars:0
NM_013319.2	D112G	Pathogenic,Stars:0
NM_013319.2	S171P	Pathogenic,Stars:0
NM_000507.4	G164S	Pathogenic,Stars:2
NM_000507.4	A177D	Pathogenic,Stars:0
NM_000507.4	F194S	Pathogenic,Stars:0
NM_000507.4	P284R	Pathogenic,Stars:0
NM_006953.4	P273L	None,Stars:1
NM_006953.4	G202D	None,Stars:0
NM_000046.5	G137V	None,Stars:1
NM_000046.5	C117R	Pathogenic,Stars:1
NM_000046.5	L236P	None,Stars:1
NM_000046.5	C405Y	None,Stars:1
NM_000046.5	L72Q	None,Stars:1
NM_000046.5	R95Q	Pathogenic,Stars:2
NM_000046.5	Y210C	Pathogenic,Stars:2
NM_000046.5	H393P	None,Stars:1
NM_006331.8	D86G	Pathogenic,Stars:0
NM_001008388.5	E37Q	Pathogenic,Stars:0
NM_000181.4	A619V	Pathogenic,Stars:1
NM_000181.4	R382C	Pathogenic,Stars:2
NM_000181.4	R216W	Pathogenic,Stars:0
NM_000181.4	A354V	Pathogenic,Stars:0
NM_000181.4	R611W	Pathogenic,Stars:0
NM_000181.4	P148S	Pathogenic,Stars:0
NM_000181.4	Y495C	Pathogenic,Stars:0
NM_000181.4	R577L	Pathogenic,Stars:0
NM_000181.4	L176F	Pathogenic,Stars:2
NM_000181.4	K350N	Pathogenic,Stars:0
NM_000181.4	W627C	Pathogenic,Stars:0
NM_173483.4	H435Y	Pathogenic,Stars:2
NM_173483.4	H436D	Pathogenic,Stars:0
NM_173483.4	R243H	Pathogenic,Stars:0
NM_000067.3	N252D	Benign,Stars:2
NM_000067.3	K18E	Pathogenic,Stars:0
NM_000067.3	P236H	Pathogenic,Stars:0
NM_000067.3	H107Y	Pathogenic,Stars:0
NM_000404.4	R49C	None,Stars:1
NM_000404.4	R201C	None,Stars:1
NM_000404.4	I51T	Pathogenic,Stars:1
NM_000404.4	G123R	Pathogenic,Stars:2
NM_000404.4	Y316C	Pathogenic,Stars:1
NM_000404.4	R457Q	Pathogenic,Stars:1
NM_000404.4	W273L	Pathogenic,Stars:0
NM_000404.4	R482H	Pathogenic,Stars:2
NM_000404.4	W509C	Pathogenic,Stars:0
NM_000404.4	T82M	None,Stars:1
NM_000404.4	Y83H	Pathogenic,Stars:0
NM_000404.4	R482C	None,Stars:1
NM_000404.4	R208C	Pathogenic,Stars:2
NM_000404.4	G438E	Pathogenic,Stars:2
NM_000404.4	T500A	Pathogenic,Stars:2
NM_000404.4	Q408P	None,Stars:1
NM_000404.4	R68W	Pathogenic,Stars:2
NM_000404.4	R59H	Pathogenic,Stars:2
NM_000404.4	Y591N	Pathogenic,Stars:0
NM_000404.4	Y591C	None,Stars:1
NM_203447.3	K473R	Pathogenic,Stars:0
NM_000275.3	A481T	None,Stars:1
NM_000275.3	V443I	None,Stars:1
NM_000275.3	P743L	Pathogenic,Stars:2
NM_000275.3	A334V	Pathogenic,Stars:0
NM_000275.3	W679C	None,Stars:1
NM_000275.3	N489D	Pathogenic,Stars:2
NM_000275.3	R305W	Benign,Stars:2
NM_000275.3	R419Q	Benign,Stars:2
NM_000275.3	M394I	Pathogenic,Stars:0
NM_018193.3	R1225Q	Pathogenic,Stars:0
NM_032322.4	R286H	None,Stars:0
NM_001099667.3	A69S	Benign,Stars:1
NM_024782.2	R57G	Pathogenic,Stars:0
NM_024782.2	C123R	Pathogenic,Stars:0
NM_020800.3	H105Q	Pathogenic,Stars:0
NM_020800.3	A701P	Pathogenic,Stars:0
NM_000380.3	C108F	None,Stars:1
NM_173851.3	R325W	None,Stars:0
NM_152778.3	G310D	None,Stars:1
NM_152778.3	G429D	Pathogenic,Stars:0
NM_152778.3	Y121C	None,Stars:1
NM_152778.3	P412L	Pathogenic,Stars:2
NM_152778.3	T294K	Pathogenic,Stars:2
NM_001031710.3	S150N	Pathogenic,Stars:1
NM_001031710.3	A153V	Pathogenic,Stars:2
NM_001031710.3	A153T	Pathogenic,Stars:0
NM_139241.3	M298T	None,Stars:0
NM_020631.5	F647S	None,Stars:0
NM_001077525.3	R336Q	None,Stars:0
NM_001077525.3	Y462C	None,Stars:0
NM_020223.4	G365R	Pathogenic,Stars:0
NM_020223.4	L388R	Pathogenic,Stars:0
NM_020223.4	R549W	Pathogenic,Stars:0
NM_020223.4	G379E	Pathogenic,Stars:0
NM_015559.3	I871T	None,Stars:1
NM_015559.3	D868N	Pathogenic,Stars:2
NM_015559.3	D868A	Pathogenic,Stars:0
NM_015559.3	G870D	Pathogenic,Stars:0
NM_015559.3	G870S	Pathogenic,Stars:2
NM_138387.3	R253H	Pathogenic,Stars:0
NM_138387.3	L185P	Pathogenic,Stars:0
NM_138387.3	M116V	Pathogenic,Stars:0
NM_024306.5	D35Y	Pathogenic,Stars:0
NM_022489.4	S186P	Pathogenic,Stars:0
NM_022489.4	R218Q	Pathogenic,Stars:2
NM_022489.4	R218W	Pathogenic,Stars:1
NM_022489.4	R214H	Pathogenic,Stars:1
NM_022489.4	L42P	Pathogenic,Stars:0
NM_001080432.3	R316Q	Pathogenic,Stars:0
NM_001040436.3	F52L	Pathogenic,Stars:2
NM_018122.5	L626V	Pathogenic,Stars:0
NM_018122.5	R263Q	Pathogenic,Stars:1
NM_018122.5	C152F	Pathogenic,Stars:2
NM_018122.5	S45G	Pathogenic,Stars:0
NM_018122.5	R179H	Pathogenic,Stars:1
NM_018122.5	L613F	Pathogenic,Stars:0
NM_018122.5	L626Q	Pathogenic,Stars:0
NM_015272.5	T615P	Pathogenic,Stars:2
NM_015272.5	A695P	Pathogenic,Stars:0
NM_015272.5	A229T	Benign,Stars:2
NM_015272.5	S659P	Pathogenic,Stars:1
NM_058179.4	D100A	Pathogenic,Stars:0
NM_001080413.3	R355H	Benign,Stars:1
NM_176812.5	D129V	Pathogenic,Stars:0
NM_176812.5	E161K	Pathogenic,Stars:0
NM_017791.3	T430R	Pathogenic,Stars:0
NM_017791.2	N110_F112delinsI	None,Stars:1
NM_017791.3	L398V	Pathogenic,Stars:0
NM_017791.3	P280R	None,Stars:1
NM_017791.3	A326V	Pathogenic,Stars:0
NM_000642.3	G1448R	Pathogenic,Stars:0
NM_000642.3	R1147G	Pathogenic,Stars:0
NM_017875.4	R187P	Pathogenic,Stars:2
NM_015139.3	T65P	Pathogenic,Stars:0
NM_030803.7	T300A	Benign,Stars:1
NM_014908.3	C99S	Pathogenic,Stars:0
NM_014908.3	Y441S	Pathogenic,Stars:0
NM_022369.4	P293L	Pathogenic,Stars:0
NM_022369.4	R655C	None,Stars:1
NM_022369.4	T644M	Pathogenic,Stars:0
NM_022369.4	P90L	Pathogenic,Stars:0
NM_022369.4	T321P	Pathogenic,Stars:0
NM_014362.4	Y122C	None,Stars:1
NM_152618.3	V113del	Pathogenic,Stars:0
NM_152618.3	A289P	None,Stars:1
NM_000289.6	R39P	Pathogenic,Stars:1
NM_000289.6	D543A	Pathogenic,Stars:0
NM_000289.6	R39L	Pathogenic,Stars:0
NM_000289.6	W686C	Pathogenic,Stars:0
NM_014846.4	V626F	Pathogenic,Stars:2
NM_014846.4	L619F	Pathogenic,Stars:1
NM_014846.4	N471D	Pathogenic,Stars:0
NM_000505.3	C590S	Pathogenic,Stars:0
NM_000505.3	R372P	Pathogenic,Stars:0
NM_000505.3	Y53C	None,Stars:1
NM_000505.4	T328K	Pathogenic,Stars:2
NM_000505.3	T328R	Pathogenic,Stars:1
NM_000497.3	R448H	Pathogenic,Stars:2
NM_000497.3	T318M	Pathogenic,Stars:2
NM_000497.3	R374Q	Pathogenic,Stars:0
NM_000497.3	N133H	Pathogenic,Stars:0
NM_000497.3	T319M	Pathogenic,Stars:0
NM_000497.3	P42S	Pathogenic,Stars:0
NM_000497.3	P94L	Pathogenic,Stars:2
NM_000497.3	A368D	Pathogenic,Stars:0
NM_001077620.3	C2Y	Pathogenic,Stars:0
NM_032496.4	S370A	None,Stars:0
NM_001029871.4	Q65R	Pathogenic,Stars:0
NM_001029871.4	C107R	Pathogenic,Stars:0
NM_001029871.4	C118Y	Pathogenic,Stars:0
NM_001029871.4	C73Y	Pathogenic,Stars:0
NM_020381.4	S382L	Pathogenic,Stars:0
NM_000429.3	I322M	Pathogenic,Stars:0
NM_000429.3	A55D	Pathogenic,Stars:0
NM_000429.3	P357L	Pathogenic,Stars:2
NM_000429.3	L305P	Pathogenic,Stars:0
NM_000429.3	R264H	Pathogenic,Stars:2
NM_000429.3	R264C	Pathogenic,Stars:1
NM_000429.3	G336R	Pathogenic,Stars:0
NM_032581.4	L53P	Pathogenic,Stars:0
NM_022089.4	G504R	Pathogenic,Stars:0
NM_006363.6	E109K	Pathogenic,Stars:2
NM_006363.6	R14W	Pathogenic,Stars:2
NM_006363.6	R530W	Pathogenic,Stars:0
NM_006364.4	F382L	Pathogenic,Stars:0
NM_017654.4	K1495E	Pathogenic,Stars:0
NM_152419.3	P283L	Pathogenic,Stars:2
NM_152419.3	M482K	Pathogenic,Stars:1
NM_152419.3	R344C	Pathogenic,Stars:2
NM_152419.3	S518F	Pathogenic,Stars:0
NM_032753.4	R87Q	None,Stars:1
NM_032753.4	G137R	Pathogenic,Stars:0
NM_032193.3	K143I	Pathogenic,Stars:0
NM_024570.4	A177T	Pathogenic,Stars:2
NM_001142279.2	V185G	Pathogenic,Stars:2
NM_194318.4	G393E	Pathogenic,Stars:0
NM_017935.5	R61H	None,Stars:0
NM_024642.5	M1I	None,Stars:2
NM_024642.5	T491M	None,Stars:0
NM_173660.5	G180A	Pathogenic,Stars:0
NM_032790.3	R91W	Pathogenic,Stars:0
NM_017837.3	A341E	Pathogenic,Stars:2
NM_017837.3	H385P	Pathogenic,Stars:0
NM_017837.3	Q256K	Pathogenic,Stars:0
NM_017837.3	A341V	Pathogenic,Stars:0
NM_144588.7	G191V	None,Stars:1
NM_018006.5	A10S	Benign,Stars:2
NM_018006.5	Y77H	Pathogenic,Stars:0
NM_018006.5	G272D	Pathogenic,Stars:0
NM_018006.5	M1K	Pathogenic,Stars:0
NM_001042702.5	R183W	Pathogenic,Stars:1
NM_001042702.5	T54I	Pathogenic,Stars:0
NM_001174089.2	R739Q	Pathogenic,Stars:0
NM_001174089.2	S473L	Pathogenic,Stars:0
NM_001174089.2	G448D	Pathogenic,Stars:0
NM_001174089.2	R853C	Pathogenic,Stars:0
NM_001174089.2	R853H	Pathogenic,Stars:1
NM_001174089.2	Y444_A445delinsT	Pathogenic,Stars:0
NM_001174089.2	R472K	Pathogenic,Stars:0
NM_001174089.2	M840V	Pathogenic,Stars:0
NM_001174089.2	L827P	Pathogenic,Stars:2
NM_001174089.2	S197P	Pathogenic,Stars:0
NM_001174089.2	G693E	Pathogenic,Stars:0
NM_001174089.2	T738M	Pathogenic,Stars:0
NM_001174089.2	E383K	Pathogenic,Stars:0
NM_030973.3	A335V	None,Stars:1
NM_012073.5	H147R	None,Stars:1
NM_024685.4	R34P	None,Stars:1
NM_024685.4	S311A	Pathogenic,Stars:1
NM_024685.4	V11G	None,Stars:1
NM_025114.4	W7C	Pathogenic,Stars:1
NM_138959.3	V239I	Pathogenic,Stars:1
NM_138959.3	R274Q	None,Stars:0
NM_138959.3	M328T	None,Stars:0
NM_170601.5	T312M	None,Stars:0
NM_170601.5	C196F	None,Stars:1
NM_170601.5	M89V	Benign,Stars:1
NM_170601.5	F404S	None,Stars:0
NM_001080.3	G409D	Pathogenic,Stars:2
NM_148960.3	G20D	Pathogenic,Stars:2
NM_148960.3	Q57E	Pathogenic,Stars:0
NM_148960.3	L90P	Pathogenic,Stars:0
NM_153704.6	Q376P	Pathogenic,Stars:0
NM_153704.6	Y513C	Pathogenic,Stars:1
NM_153704.6	G545E	Pathogenic,Stars:0
NM_153704.6	S320C	None,Stars:1
NM_153704.6	I833T	Pathogenic,Stars:2
NM_153704.6	F590S	Pathogenic,Stars:2
NM_153704.6	G821S	Pathogenic,Stars:1
NM_153704.6	C615R	Pathogenic,Stars:2
NM_153704.6	W290L	Pathogenic,Stars:0
NM_153704.6	G821R	Pathogenic,Stars:0
NM_153704.6	M252T	Pathogenic,Stars:2
NM_017777.3	C492W	None,Stars:1
NM_017777.3	F371del	Pathogenic,Stars:1
NM_153609.3	G442R	Pathogenic,Stars:0
NM_153609.3	D521N	Pathogenic,Stars:1
NM_153609.3	A118D	Pathogenic,Stars:0
NM_031955.6	R283Q	None,Stars:1
NM_001041.4	Q1098P	Pathogenic,Stars:0
NM_001041.4	L341P	Pathogenic,Stars:0
NM_001041.4	Q117R	Pathogenic,Stars:0
NM_001041.4	L620P	Pathogenic,Stars:0
NM_001041.4	C1229Y	Pathogenic,Stars:0
NM_001041.4	F1745C	None,Stars:1
NM_001041.4	V577G	None,Stars:1
NM_001041.4	G1073D	None,Stars:1
NM_015506.3	L116P	Pathogenic,Stars:2
NM_015506.3	R161Q	Pathogenic,Stars:2
NM_001177316.2	R353L	Pathogenic,Stars:0
NM_001177316.2	A413E	Pathogenic,Stars:0
NM_001177316.2	G196R	Pathogenic,Stars:1
NM_001177316.2	R468W	Pathogenic,Stars:2
NM_015697.8	Y297C	Pathogenic,Stars:0
NM_015697.8	R197H	Pathogenic,Stars:2
NM_015697.8	N228S	None,Stars:1
NM_015697.8	S146N	Pathogenic,Stars:0
NM_000190.4	R26H	Pathogenic,Stars:1
NM_000190.4	R116W	Pathogenic,Stars:1
NM_000190.4	R167Q	Pathogenic,Stars:2
NM_000190.4	R173Q	Pathogenic,Stars:0
NM_000190.4	R149Q	Pathogenic,Stars:0
NM_000190.4	L245R	Pathogenic,Stars:0
NM_000190.4	A31T	Pathogenic,Stars:0
NM_000190.4	Q34K	Pathogenic,Stars:0
NM_000190.4	R167W	Pathogenic,Stars:2
NM_000190.4	R167L	Pathogenic,Stars:0
NM_000190.4	A55S	Pathogenic,Stars:0
NM_000190.4	R201W	Pathogenic,Stars:2
NM_000190.4	G111R	Pathogenic,Stars:1
NM_000190.4	L177R	Pathogenic,Stars:1
NM_000190.4	E223K	None,Stars:1
NM_000190.4	C247R	Pathogenic,Stars:0
NM_000190.4	E250K	Pathogenic,Stars:0
NM_000190.4	A252T	None,Stars:1
NM_000190.4	A252V	Pathogenic,Stars:0
NM_000190.4	H256N	Pathogenic,Stars:0
NM_000190.4	G216D	Pathogenic,Stars:0
NM_000190.4	M1V	Pathogenic,Stars:0
NM_000190.4	L81P	Pathogenic,Stars:0
NM_178170.3	H425Y	Pathogenic,Stars:0
NM_004035.7	M278V	Pathogenic,Stars:0
NM_004035.7	G178C	Pathogenic,Stars:0
NM_004035.7	Q309R	Pathogenic,Stars:0
NM_004035.7	F124_N129del	Pathogenic,Stars:0
NM_000298.6	R163C	Pathogenic,Stars:0
NM_000298.6	T384M	Pathogenic,Stars:0
NM_000298.6	Q421K	Pathogenic,Stars:0
NM_000298.6	R479H	Pathogenic,Stars:1
NM_000298.6	R510Q	Pathogenic,Stars:2
NM_000298.6	G37E	Pathogenic,Stars:0
NM_000298.6	R486W	None,Stars:1
NM_000298.6	S130Y	Pathogenic,Stars:0
NM_000237.3	A203T	Pathogenic,Stars:0
NM_000237.3	G215E	Pathogenic,Stars:2
NM_000237.3	S271T	Pathogenic,Stars:0
NM_000237.3	P234L	Pathogenic,Stars:2
NM_000237.3	D231E	Pathogenic,Stars:0
NM_000237.3	I221T	Pathogenic,Stars:2
NM_000237.3	R270H	Pathogenic,Stars:2
NM_000237.3	G169E	Pathogenic,Stars:0
NM_000237.3	D183G	Pathogenic,Stars:0
NM_000237.3	D277N	Pathogenic,Stars:2
NM_000237.3	W113R	Pathogenic,Stars:1
NM_000237.3	A361T	Pathogenic,Stars:0
NM_000237.3	S199C	Pathogenic,Stars:0
NM_000237.3	R102S	Pathogenic,Stars:0
NM_000237.3	G222E	Pathogenic,Stars:0
NM_000237.3	D207E	Pathogenic,Stars:0
NM_000237.3	R270C	Pathogenic,Stars:1
NM_000237.3	N318S	None,Stars:1
NM_000237.3	L392V	Pathogenic,Stars:0
NM_000237.3	D36N	Benign,Stars:2
NM_000237.3	C445Y	Pathogenic,Stars:0
NM_000237.3	I252T	Pathogenic,Stars:1
NM_000237.3	C266W	Pathogenic,Stars:0
NM_000263.4	R674H	Pathogenic,Stars:2
NM_000263.4	R643H	None,Stars:1
NM_000263.4	R643C	Pathogenic,Stars:1
NM_000263.4	P521L	Pathogenic,Stars:2
NM_000263.4	R565W	Pathogenic,Stars:2
NM_000263.4	R565P	Pathogenic,Stars:2
NM_000263.4	F48L	Pathogenic,Stars:0
NM_000263.4	F314L	Pathogenic,Stars:0
NM_000263.4	R482W	Pathogenic,Stars:2
NM_000263.4	R234C	Pathogenic,Stars:2
NM_002150.3	Y160C	None,Stars:1
NM_002150.3	I335M	None,Stars:1
NM_139281.2	D658G	Benign,Stars:1
NM_139281.2	N355S	Pathogenic,Stars:0
NM_139281.2	A449T	Benign,Stars:1
NM_139281.2	R529Q	Pathogenic,Stars:0
NM_001127255.1	R693W	Pathogenic,Stars:1
NM_001127255.1	R693P	Pathogenic,Stars:0
NM_001127255.1	N913S	Pathogenic,Stars:0
NM_001127255.1	R693Q	Pathogenic,Stars:0
NM_001127255.1	L398R	Pathogenic,Stars:0
NM_001127255.1	P651S	Pathogenic,Stars:0
NM_030916.3	R284Q	Pathogenic,Stars:0
NM_030916.3	T185M	Pathogenic,Stars:0
NM_024884.3	P302L	Pathogenic,Stars:0
NM_024884.3	G55D	Pathogenic,Stars:0
NM_024884.3	H98R	Pathogenic,Stars:1
NM_014780.4	H1464P	Pathogenic,Stars:0
NM_001608.4	K333Q	Benign,Stars:1
NM_000018.4	R613W	Pathogenic,Stars:2
NM_000018.4	E130del	Pathogenic,Stars:2
NM_000018.4	K382Q	Pathogenic,Stars:1
NM_000018.4	P65L	Benign,Stars:2
NM_000018.4	F458L	Pathogenic,Stars:2
NM_000018.4	A416T	Pathogenic,Stars:2
NM_000018.4	R450H	Pathogenic,Stars:2
NM_000382.3	A314_P315delinsGAKSTVGA	Pathogenic,Stars:0
NM_000382.3	C214Y	Pathogenic,Stars:0
NM_000382.3	P315S	Pathogenic,Stars:2
NM_000382.3	K266N	Pathogenic,Stars:2
NM_000382.3	N386S	Pathogenic,Stars:2
NM_018105.3	F81L	None,Stars:1
NM_018105.3	K89R	Pathogenic,Stars:0
NM_018105.3	G9C	Pathogenic,Stars:0
NM_014043.4	D148Y	Pathogenic,Stars:0
NM_014043.4	Q206H	Pathogenic,Stars:0
NM_000785.4	R107H	Pathogenic,Stars:1
NM_000785.4	G125E	Pathogenic,Stars:0
NM_000785.4	R335P	Pathogenic,Stars:0
NM_000785.4	P382S	Pathogenic,Stars:0
NM_000785.4	T321R	Pathogenic,Stars:0
NM_000785.4	T409I	Pathogenic,Stars:1
NM_000785.4	R389H	Pathogenic,Stars:2
NM_000785.4	R389G	Pathogenic,Stars:0
NM_000785.4	L343F	Pathogenic,Stars:0
NM_000785.4	E189G	Pathogenic,Stars:0
NM_005908.4	S505P	Pathogenic,Stars:0
NM_000528.4	H72L	Pathogenic,Stars:1
NM_000528.4	R750W	Pathogenic,Stars:2
NM_000528.4	P356R	None,Stars:0
NM_002108.4	R206T	None,Stars:0
NM_002108.4	R208L	None,Stars:0
NM_002108.4	P259L	None,Stars:0
NM_002108.4	R322P	None,Stars:0
NM_015965.7	K5N	Pathogenic,Stars:0
NM_182548.4	Y127C	Pathogenic,Stars:0
NM_182548.4	T165M	Pathogenic,Stars:0
NM_015040.4	K1103R	Pathogenic,Stars:0
NM_000124.4	P1095R	None,Stars:1
NM_000124.4	L987P	Pathogenic,Stars:0
NM_000124.4	M752V	Pathogenic,Stars:0
NM_000082.3	A160V	None,Stars:1
NM_000082.3	A205P	None,Stars:1
NM_152709.5	Y153H	None,Stars:0
NM_152709.5	E608D	None,Stars:0
NM_014845.5	I41T	None,Stars:1
NM_014845.5	D53Y	Pathogenic,Stars:0
NM_001099287.1	A176D	Pathogenic,Stars:2
NM_001017420.3	W539G	Pathogenic,Stars:0
NM_005142.3	Q23R	Benign,Stars:2
NM_005142.3	S46L	None,Stars:1
NM_000787.4	D114E	Pathogenic,Stars:0
NM_000787.4	V101M	Pathogenic,Stars:0
NM_000251.2	P622L	Pathogenic,Stars:3
NM_000251.2	H639Y	Pathogenic,Stars:3
NM_000251.3	N596del	Pathogenic,Stars:3
NM_000251.2	R524P	Pathogenic,Stars:3
NM_000251.2	G322D	Benign,Stars:3
NM_000251.2	A636P	Pathogenic,Stars:3
NM_001191061.2	P206L	Pathogenic,Stars:1
NM_001191061.2	G236W	Pathogenic,Stars:0
NM_000102.4	F54del	Pathogenic,Stars:1
NM_000102.4	S106P	Pathogenic,Stars:2
NM_000102.4	P342T	Pathogenic,Stars:0
NM_000102.4	R96W	Pathogenic,Stars:2
NM_000102.4	R347H	Pathogenic,Stars:1
NM_000102.4	R358Q	Pathogenic,Stars:0
NM_000102.4	F93C	Pathogenic,Stars:0
NM_000102.4	F114V	Pathogenic,Stars:0
NM_000102.4	D116V	Pathogenic,Stars:0
NM_000102.4	R347C	Pathogenic,Stars:0
NM_000102.4	R362C	Pathogenic,Stars:1
NM_000102.4	W406R	Pathogenic,Stars:0
NM_000102.4	Y329D	Pathogenic,Stars:0
NM_000102.4	P428L	Pathogenic,Stars:1
NM_000102.4	Y201N	Pathogenic,Stars:0
NM_000102.4	R96Q	Pathogenic,Stars:1
NM_000102.4	R125Q	Pathogenic,Stars:1
NM_000102.4	R416H	Pathogenic,Stars:1
NM_000102.4	F453S	Pathogenic,Stars:0
NM_152594.3	V44D	Pathogenic,Stars:0
NM_018451.5	E1235V	Pathogenic,Stars:0
NM_012414.4	G1052C	Pathogenic,Stars:0
NM_001302998.2	C55Y	None,Stars:0
NM_005767.6	G146R	Pathogenic,Stars:0
NM_178817.4	M1I	Pathogenic,Stars:1
NM_138701.4	M144V	Pathogenic,Stars:0
NM_024728.2	R299W	None,Stars:1
NM_152783.5	V444A	Pathogenic,Stars:0
NM_152783.5	I147S	Pathogenic,Stars:0
NM_152783.5	N439D	Pathogenic,Stars:0
NM_152783.5	D375Y	Pathogenic,Stars:0
NM_001371279.1	A20E	Pathogenic,Stars:2
NM_007252.4	Q191H	Pathogenic,Stars:0
NM_020376.4	P195L	Pathogenic,Stars:1
NM_000255.4	W105R	Pathogenic,Stars:2
NM_000255.4	A377E	Pathogenic,Stars:0
NM_000255.4	R93H	Pathogenic,Stars:2
NM_000255.4	G717V	Pathogenic,Stars:2
NM_000255.4	G623R	Pathogenic,Stars:1
NM_000255.4	G703R	Pathogenic,Stars:0
NM_000255.4	N219Y	Pathogenic,Stars:2
NM_000255.4	R108C	Pathogenic,Stars:2
NM_000255.4	G215S	Pathogenic,Stars:0
NM_000255.4	R603K	Pathogenic,Stars:0
NM_004693.3	A161T	None,Stars:0
NM_015488.5	A9V	Pathogenic,Stars:1
NM_015488.5	A7V	Pathogenic,Stars:1
NM_015488.5	A33P	Benign,Stars:1
NM_001370658.1	T512M	Pathogenic,Stars:2
NM_001370658.1	R518C	Pathogenic,Stars:2
NM_001370658.1	G14S	None,Stars:1
NM_001370658.1	D424H	None,Stars:1
NM_001370658.1	D232G	Pathogenic,Stars:2
NM_001370658.1	Q436H	Pathogenic,Stars:2
NM_001370658.1	N469T	None,Stars:2
NM_001370658.1	F383V	None,Stars:1
NM_001370658.1	R59C	Pathogenic,Stars:2
NM_001352514.2	L384P	Pathogenic,Stars:1
NM_001352514.2	D718N	None,Stars:1
NM_001352514.2	R655W	Pathogenic,Stars:2
NM_001352514.2	G728S	Pathogenic,Stars:2
NM_001352514.2	V697M	Pathogenic,Stars:2
NM_001352514.2	L363R	Pathogenic,Stars:2
NM_001017922.2	G57R	Benign,Stars:1
NM_001017922.2	P60A	None,Stars:0
NM_001017922.1	E47K	None,Stars:0
NM_022132.5	E99Q	Pathogenic,Stars:2
NM_022132.5	R155Q	Pathogenic,Stars:0
NM_022132.5	P310R	Pathogenic,Stars:1
NM_022132.5	C167R	None,Stars:1
NM_022132.5	R268T	Pathogenic,Stars:1
NM_022132.5	I437V	None,Stars:2
NM_022132.5	H190R	Pathogenic,Stars:0
NM_022132.5	D280Y	Pathogenic,Stars:2
NM_020166.5	M325R	Pathogenic,Stars:2
NM_020166.5	R385S	Pathogenic,Stars:2
NM_020166.5	D532H	Pathogenic,Stars:0
NM_020166.5	L437P	Pathogenic,Stars:0
NM_020166.5	S535F	Pathogenic,Stars:0
NM_020166.5	I460M	Pathogenic,Stars:0
NM_198578.4	R1441G	Pathogenic,Stars:1
NM_198578.4	Y1699C	Pathogenic,Stars:0
NM_198578.4	R1441C	Pathogenic,Stars:2
NM_198578.4	I1122V	Pathogenic,Stars:0
NM_198578.4	G2019S	Pathogenic,Stars:2
NM_198578.4	I2020T	Pathogenic,Stars:1
NM_198578.4	R1441H	Pathogenic,Stars:0
NM_198578.4	G2385R	None,Stars:1
NM_030957.4	A25T	Pathogenic,Stars:0
NM_030957.4	G518D	Pathogenic,Stars:0
NM_030957.4	G700C	Pathogenic,Stars:0
NM_145200.4	R124C	None,Stars:2
NM_000022.4	K80R	Benign,Stars:2
NM_000022.4	R101W	None,Stars:1
NM_000022.4	R101Q	Pathogenic,Stars:2
NM_000022.4	R211H	Pathogenic,Stars:2
NM_000022.4	L304R	Pathogenic,Stars:1
NM_000022.4	A329V	Pathogenic,Stars:2
NM_000022.4	P297Q	None,Stars:1
NM_000022.4	R76W	None,Stars:2
NM_000022.4	R149Q	None,Stars:1
NM_000022.4	P274L	None,Stars:2
NM_000022.4	L107P	Pathogenic,Stars:2
NM_000022.4	R211C	None,Stars:1
NM_000022.4	A215T	None,Stars:2
NM_000022.4	G216R	Pathogenic,Stars:2
NM_000022.4	R156C	Pathogenic,Stars:2
NM_000022.4	S291L	Pathogenic,Stars:2
NM_000022.2	D8N	Benign,Stars:2
NM_000022.4	G74V	Pathogenic,Stars:1
NM_000022.4	L152M	None,Stars:1
NM_000022.4	T233I	None,Stars:1
NM_000022.4	Y97C	None,Stars:0
NM_000022.4	R156H	Pathogenic,Stars:2
NM_207361.6	E1974K	Pathogenic,Stars:0
NM_144966.5	R649W	Pathogenic,Stars:0
NM_144966.5	G1440S	Pathogenic,Stars:0
NM_001174150.2	R79Q	Pathogenic,Stars:0
NM_001174150.2	R200C	Pathogenic,Stars:1
NM_031220.4	Q626H	None,Stars:1
NM_145691.4	W94R	Pathogenic,Stars:0
NM_199242.2	R610_Q613del	Pathogenic,Stars:0
NM_199242.2	L403P	Pathogenic,Stars:0
NM_199242.2	F857C	Pathogenic,Stars:0
NM_000231.2	C283Y	Pathogenic,Stars:2
NM_000231.3	E263K	Pathogenic,Stars:2
NM_001134831.2	V443D	Pathogenic,Stars:0
NM_001134831.2	R723Q	Pathogenic,Stars:2
NM_001003841.3	D173N	None,Stars:1
NM_017780.4	I1028V	Pathogenic,Stars:2
NM_017780.4	L1257R	Pathogenic,Stars:0
NM_017780.4	R2319S	Pathogenic,Stars:0
NM_017780.4	G2108R	Pathogenic,Stars:0
NM_017780.4	S834F	Pathogenic,Stars:0
NM_017780.4	H55R	Pathogenic,Stars:0
NM_133263.4	A203P	Benign,Stars:1
NM_001278293.3	G169A	Pathogenic,Stars:0
NM_001278293.3	T31M	Pathogenic,Stars:0
NM_001278293.3	L170W	Pathogenic,Stars:0
NM_001278293.3	T31R	Pathogenic,Stars:1
NM_001278293.3	A89V	Pathogenic,Stars:0
NM_152443.3	Y226C	Pathogenic,Stars:2
NM_152443.3	T49M	Pathogenic,Stars:2
NM_152443.3	H151N	Pathogenic,Stars:0
NM_152443.3	P230A	Pathogenic,Stars:0
NM_152443.3	H151D	Pathogenic,Stars:2
NM_152443.3	L99I	Pathogenic,Stars:2
NM_152443.3	S175P	Pathogenic,Stars:0
NM_152443.3	I51N	Pathogenic,Stars:0
NM_152443.3	T155I	Pathogenic,Stars:2
NM_152443.3	A126V	Pathogenic,Stars:2
NM_001002255.2	V55M	Pathogenic,Stars:0
NM_018100.4	R182H	Benign,Stars:2
NM_018100.4	F229L	None,Stars:1
NM_018100.4	D210N	None,Stars:1
NM_018100.4	D253Y	None,Stars:0
NM_018100.4	P77T	None,Stars:1
NM_018100.4	I174V	None,Stars:0
NM_018100.4	C259Y	None,Stars:0
NM_020435.4	M286T	Pathogenic,Stars:0
NM_020435.4	P90S	Pathogenic,Stars:0
NM_020435.4	Y272D	Pathogenic,Stars:0
NM_020435.4	I36M	Pathogenic,Stars:0
NM_020435.4	S48L	Pathogenic,Stars:0
NM_020435.4	R260C	Pathogenic,Stars:0
NM_000159.4	Y295H	Pathogenic,Stars:1
NM_000159.4	A421V	Pathogenic,Stars:2
NM_000159.4	A293T	None,Stars:1
NM_000159.4	T416I	Pathogenic,Stars:0
NM_000159.4	R402W	Pathogenic,Stars:2
NM_000159.4	E365K	Pathogenic,Stars:2
NM_000159.4	V400M	Pathogenic,Stars:2
NM_000159.4	R227P	Pathogenic,Stars:2
NM_001040716.2	A610T	Pathogenic,Stars:0
NM_001040716.2	M743I	Pathogenic,Stars:0
NM_001040716.2	V145A	Pathogenic,Stars:0
NM_001040716.2	R451C	Pathogenic,Stars:0
NM_001040716.2	R156Q	None,Stars:1
NM_001040716.2	R583L	Pathogenic,Stars:0
NM_207118.2	L21P	Pathogenic,Stars:0
NM_178510.2	E713K	None,Stars:3
NM_015335.4	E251G	None,Stars:1
NM_015335.4	R1872H	None,Stars:1
NM_015335.4	D2023G	Pathogenic,Stars:0
NM_001931.5	F576L	Pathogenic,Stars:0
NM_207346.3	A307S	Pathogenic,Stars:2
NM_001077446.4	R58W	Pathogenic,Stars:0
NM_025265.4	Y309C	None,Stars:1
NM_001278431.2	S163R	Pathogenic,Stars:2
NM_005787.6	G118D	Pathogenic,Stars:0
NM_005787.6	R171Q	Pathogenic,Stars:0
NM_005787.6	W71R	Pathogenic,Stars:0
NM_005787.6	M157K	Pathogenic,Stars:0
NM_001128225.3	G74D	Pathogenic,Stars:0
NM_024514.4	L99P	None,Stars:1
NM_001004311.3	N140del	Pathogenic,Stars:0
NM_133433.4	M1K	Pathogenic,Stars:0
NM_133433.4	Y2430C	Pathogenic,Stars:0
NM_133433.4	I1206del	Pathogenic,Stars:0
NM_133433.4	A1246G	Pathogenic,Stars:0
NM_001127649.3	R98W	Pathogenic,Stars:2
NM_001127649.3	G89R	Pathogenic,Stars:0
NM_001127649.3	M1T	Pathogenic,Stars:1
NM_001127649.3	L45P	None,Stars:2
NM_213599.2	C356R	Pathogenic,Stars:0
NM_213599.2	C356G	Pathogenic,Stars:0
NM_213599.2	A432G	Pathogenic,Stars:2
NM_213599.2	G231V	Pathogenic,Stars:2
NM_213599.3	R758C	Pathogenic,Stars:2
NM_022370.4	G361E	Pathogenic,Stars:1
NM_022370.4	R703P	Pathogenic,Stars:1
NM_022370.4	S705P	Pathogenic,Stars:1
NM_022370.4	E319K	Pathogenic,Stars:1
NM_022370.4	L5P	Pathogenic,Stars:1
NM_022370.4	I66L	Pathogenic,Stars:1
NM_022370.4	R245W	None,Stars:1
NM_207352.4	W44R	None,Stars:1
NM_207352.4	I111T	Pathogenic,Stars:1
NM_207352.4	R508H	None,Stars:1
NM_207352.4	G61S	Pathogenic,Stars:0
NM_207172.2	N107I	None,Stars:0
NM_178857.6	R45W	None,Stars:1
NM_178857.6	W960R	None,Stars:2
NM_001145809.2	L1017F	Pathogenic,Stars:0
NM_001145809.2	R767S	Pathogenic,Stars:0
NM_001145809.2	G384C	None,Stars:1
NM_001145809.2	S120L	Pathogenic,Stars:2
NM_031935.3	Q5345R	None,Stars:1
NM_024006.6	R98W	Pathogenic,Stars:0
NM_024006.6	V29L	Pathogenic,Stars:0
NM_024006.6	V45A	Pathogenic,Stars:0
NM_024006.6	R58G	Pathogenic,Stars:0
NM_024006.6	L128R	None,Stars:0
NM_024006.6	D36Y	None,Stars:3
NM_198156.3	I75del	Pathogenic,Stars:0
NM_000551.4	R167Q	None,Stars:1
NM_000551.3	R167W	Pathogenic,Stars:2
NM_000551.3	R167G	Pathogenic,Stars:2
NM_000551.3	W88S	Pathogenic,Stars:0
NM_000551.3	Y112H	Pathogenic,Stars:2
NM_000551.3	Y98H	Pathogenic,Stars:2
NM_000551.3	V166F	Pathogenic,Stars:1
NM_000551.4	L188V	None,Stars:1
NM_000551.3	R64P	Pathogenic,Stars:2
NM_000551.3	L63P	None,Stars:2
NM_000551.3	Y112N	Pathogenic,Stars:2
NM_000551.3	V130L	Pathogenic,Stars:2
NM_000551.4	R200W	None,Stars:1
NM_000551.4	P81S	None,Stars:1
NM_000551.3	P192S	None,Stars:2
NM_000551.4	V84L	Pathogenic,Stars:1
NM_000551.3	G93S	Pathogenic,Stars:1
NM_000551.3	Q164R	Pathogenic,Stars:2
NM_000433.3	K19_D21del	Pathogenic,Stars:2
NM_000433.3	A128V	Pathogenic,Stars:0
NM_000433.3	R77Q	None,Stars:1
NM_000433.3	R395W	Benign,Stars:2
NM_000265.6	R42Q	Pathogenic,Stars:1
NM_000265.6	G192S	Pathogenic,Stars:0
NM_000101.4	R90Q	Pathogenic,Stars:0
NM_000101.4	S118R	None,Stars:1
NM_000101.4	P156Q	Pathogenic,Stars:0
NM_000101.4	H94R	Pathogenic,Stars:0
NM_000101.4	Y72H	Benign,Stars:2
NM_000101.4	G24R	Pathogenic,Stars:2
NM_000101.4	A125T	Pathogenic,Stars:0
NM_014874.3	R94Q	Pathogenic,Stars:2
NM_014874.3	W740S	Pathogenic,Stars:2
NM_014874.3	L76P	Pathogenic,Stars:2
NM_014874.3	P251A	Pathogenic,Stars:1
NM_014874.3	V69F	Pathogenic,Stars:0
NM_014874.3	K357N	Pathogenic,Stars:1
NM_014874.3	H165D	Pathogenic,Stars:1
NM_014874.3	R94W	Pathogenic,Stars:2
NM_001127660.1	Q276R	Pathogenic,Stars:1
NM_014874.3	R364W	Pathogenic,Stars:2
NM_001127660.1	T206I	Pathogenic,Stars:1
NM_014874.3	R707W	Pathogenic,Stars:2
NM_014874.3	R104W	Pathogenic,Stars:2
NM_014874.3	R468H	None,Stars:1
NM_153026.3	R104Q	Pathogenic,Stars:1
NM_015046.7	P2213L	Pathogenic,Stars:0
NM_015046.7	R332W	Pathogenic,Stars:1
NM_015046.7	L389S	Pathogenic,Stars:2
NM_015046.7	T3I	Pathogenic,Stars:1
NM_015046.7	R2136H	None,Stars:0
NM_015046.7	L1976R	Pathogenic,Stars:0
NM_015046.7	N603D	Benign,Stars:2
NM_015046.7	L1977F	Pathogenic,Stars:1
NM_015046.7	L115del	Pathogenic,Stars:1
NM_005609.4	G205S	Pathogenic,Stars:2
NM_005609.4	K543T	Pathogenic,Stars:2
NM_005609.4	E655K	Pathogenic,Stars:0
NM_005609.4	Q666E	Pathogenic,Stars:0
NM_005609.4	L396P	Pathogenic,Stars:0
NM_005609.4	G686R	Pathogenic,Stars:2
NM_005609.4	M1V	Pathogenic,Stars:1
NM_005609.4	W798R	Pathogenic,Stars:2
NM_014297.5	R163W	Pathogenic,Stars:3
NM_014297.5	M1I	Pathogenic,Stars:1
NM_182914.2	T6211M	None,Stars:1
NM_182961.4	R8095H	Pathogenic,Stars:0
NM_182961.4	V8387L	None,Stars:0
NM_182961.4	E8461K	None,Stars:1
NM_130468.3	R213P	Pathogenic,Stars:0
NM_130468.3	Y293C	Pathogenic,Stars:1
NM_130468.3	P281L	Pathogenic,Stars:1
NM_130468.3	C289S	Pathogenic,Stars:0
NM_016341.4	S1484L	Pathogenic,Stars:0
NM_206933.4	C319Y	Pathogenic,Stars:3
NM_206933.4	C759F	Pathogenic,Stars:3
NM_206933.4	C419F	Pathogenic,Stars:2
NM_206933.3	R4674G	Pathogenic,Stars:1
NM_213653.3	G320V	Pathogenic,Stars:2
NM_213653.3	I222N	None,Stars:1
NM_145277.5	I168T	Pathogenic,Stars:2
NM_000709.4	Y438N	Pathogenic,Stars:2
NM_000709.4	G290R	Pathogenic,Stars:2
NM_000709.4	F409C	Pathogenic,Stars:1
NM_000709.4	R265W	None,Stars:1
NM_000709.4	G249S	Pathogenic,Stars:1
NM_000709.4	T310R	Pathogenic,Stars:1
NM_000709.4	C264W	Pathogenic,Stars:0
NM_181776.3	G87V	None,Stars:1
NM_000045.4	T290S	Pathogenic,Stars:0
NM_000045.4	G235R	Pathogenic,Stars:0
NM_000045.4	I11T	Pathogenic,Stars:1
NM_000045.4	G138V	Pathogenic,Stars:0
NM_000048.4	R95C	Pathogenic,Stars:2
NM_000048.4	Q286R	Pathogenic,Stars:2
NM_000048.4	R385C	Pathogenic,Stars:2
NM_000048.4	V178M	Pathogenic,Stars:2
NM_000048.4	R379C	Pathogenic,Stars:2
NM_032409.3	G309D	Pathogenic,Stars:0
NM_032409.3	H271Q	Pathogenic,Stars:0
NM_032409.3	L347P	Pathogenic,Stars:1
NM_032409.3	R279H	Pathogenic,Stars:0
NM_032409.3	T313M	Pathogenic,Stars:0
NM_032409.3	A217D	Pathogenic,Stars:0
NM_032409.3	Y431H	None,Stars:0
NM_032409.3	P399L	None,Stars:1
NM_001875.5	T544M	Pathogenic,Stars:0
NM_001875.5	H337R	Pathogenic,Stars:0
NM_001875.5	N1399T	Benign,Stars:0
NM_001875.5	G982D	Pathogenic,Stars:1
NM_153006.3	A279T	Pathogenic,Stars:0
NM_153006.3	L430P	Pathogenic,Stars:0
NM_153006.3	W484R	Pathogenic,Stars:0
NM_153006.3	E433D	Pathogenic,Stars:0
NM_001173464.2	R954W	Pathogenic,Stars:2
NM_001173464.2	R954Q	Pathogenic,Stars:0
NM_001173464.2	I1010T	Pathogenic,Stars:0
NM_001173464.2	M356T	Pathogenic,Stars:0
NM_001173464.2	M947V	Pathogenic,Stars:0
NM_001173464.2	M947R	Pathogenic,Stars:0
NM_001173464.2	M947I	Pathogenic,Stars:0
NM_000434.4	L91R	Pathogenic,Stars:0
NM_000434.4	F260Y	None,Stars:1
NM_000434.4	L363P	Pathogenic,Stars:0
NM_000434.4	V217M	Pathogenic,Stars:2
NM_000434.4	G243R	Pathogenic,Stars:1
NM_000434.4	P80L	Pathogenic,Stars:0
NM_000434.4	W240R	Pathogenic,Stars:0
NM_000434.4	P316S	Pathogenic,Stars:0
NM_000434.4	R225P	Pathogenic,Stars:0
NM_000434.4	A298V	None,Stars:1
NM_174934.3	L179F	Pathogenic,Stars:0
NM_175053.4	N148K	Pathogenic,Stars:0
NM_000026.4	S438P	Pathogenic,Stars:0
NM_000026.4	R426H	Pathogenic,Stars:2
NM_000026.4	P100A	Pathogenic,Stars:0
NM_000026.4	D422Y	None,Stars:1
NM_000026.4	R190Q	None,Stars:1
NM_000026.4	K246E	Pathogenic,Stars:1
NM_000026.4	M225T	Pathogenic,Stars:0
NM_001172303.3	E167D	None,Stars:0
NM_018400.3	L10P	None,Stars:1
NM_000401.3	D260N	Pathogenic,Stars:2
NM_024577.3	R529H	None,Stars:1
NM_024577.3	Y169H	None,Stars:1
NM_030930.4	G261S	None,Stars:0
NM_000127.2	R340L	Pathogenic,Stars:1
NM_000127.2	G339D	Pathogenic,Stars:1
NM_012431.3	S703L	Pathogenic,Stars:0
NM_000346.4	K173E	Pathogenic,Stars:0
NM_000346.4	H165Y	Pathogenic,Stars:0
NM_000346.4	A76E	Pathogenic,Stars:1
NM_000346.4	F154L	Pathogenic,Stars:0
NM_000346.4	A158T	Pathogenic,Stars:0
NM_144599.5	T45R	Pathogenic,Stars:1
NM_144599.5	G106R	Pathogenic,Stars:1
NM_144599.5	G106R	Pathogenic,Stars:2
NM_015537.4	T478A	None,Stars:0
NM_014629.4	T332I	Pathogenic,Stars:0
NM_144596.4	E197_Y198del	Pathogenic,Stars:0
NM_022167.4	T801R	Benign,Stars:1
NM_022166.4	A115S	Benign,Stars:1
NM_025215.6	R144W	Pathogenic,Stars:1
NM_000243.3	V726A	Pathogenic,Stars:2
NM_000243.2	E167D	None,Stars:1
NM_000243.2	T267I	None,Stars:1
NM_000243.2	F479L	None,Stars:1
NM_000243.3	K695R	None,Stars:1
NM_000243.2	A744S	None,Stars:1
NM_000243.3	R761H	None,Stars:1
NM_000243.2	R653H	None,Stars:1
NM_000243.2	E148V	None,Stars:2
NM_000243.3	M694del	None,Stars:1
NM_000243.2	H478Y	None,Stars:2
NM_024079.5	T47P	Pathogenic,Stars:0
NM_024079.5	G275D	Pathogenic,Stars:0
NM_006493.4	D230N	None,Stars:1
NM_006493.4	R63H	None,Stars:1
NM_006493.4	C77Y	None,Stars:1
NM_006493.4	Y325C	None,Stars:1
NM_000483.5	K77Q	Benign,Stars:2
NM_000483.5	M1V	Pathogenic,Stars:0
NM_000483.5	K41T	None,Stars:1
NM_000483.5	E60K	Benign,Stars:2
NM_000483.5	W48R	Pathogenic,Stars:0
NM_198586.3	C26S	Pathogenic,Stars:1
NM_198586.3	P69A	Pathogenic,Stars:2
NM_198586.3	I198N	Pathogenic,Stars:0
NM_198586.3	D308A	Pathogenic,Stars:0
NM_000126.4	V157G	Pathogenic,Stars:0
NM_000126.4	T266M	Pathogenic,Stars:2
NM_000126.4	G116R	Pathogenic,Stars:0
NM_058172.6	Y381C	Pathogenic,Stars:0
NM_058172.6	G105D	Pathogenic,Stars:0
NM_058172.6	L329R	Pathogenic,Stars:0
NM_058172.6	I189T	Pathogenic,Stars:0
NM_000049.4	E285A	Pathogenic,Stars:2
NM_000049.3	C152R	Pathogenic,Stars:0
NM_000049.4	A305E	Pathogenic,Stars:2
NM_000049.3	Y231C	Pathogenic,Stars:1
NM_000049.3	D249V	Pathogenic,Stars:2
NM_000049.3	R71H	Pathogenic,Stars:2
NM_014365.2	K141N	Pathogenic,Stars:0
NM_014365.2	K141E	Pathogenic,Stars:2
NM_014365.2	K141N	None,Stars:0
NM_013389.3	V55L	None,Stars:0
NM_001101648.2	I1206N	Benign,Stars:1
NM_022464.5	L457P	Pathogenic,Stars:0
NM_153240.5	G1275del	Pathogenic,Stars:0
NM_153240.5	S360T	Pathogenic,Stars:0
NM_153240.5	R973Q	Pathogenic,Stars:0
NM_000391.4	C365R	Pathogenic,Stars:1
NM_000391.4	C365Y	Pathogenic,Stars:2
NM_000391.4	R447H	Pathogenic,Stars:2
NM_000391.4	R206C	Pathogenic,Stars:1
NM_000391.4	G284V	Pathogenic,Stars:2
NM_000391.4	N286S	Pathogenic,Stars:1
NM_032609.3	E138K	None,Stars:1
NM_198428.3	G141R	Pathogenic,Stars:0
NM_182760.4	R349W	Pathogenic,Stars:2
NM_182760.4	R349Q	Pathogenic,Stars:1
NM_182760.4	C336R	Pathogenic,Stars:0
NM_182760.4	A279V	None,Stars:1
NM_182760.4	S155P	Pathogenic,Stars:2
NM_182760.4	M1R	Pathogenic,Stars:1
NM_182760.4	R345C	Pathogenic,Stars:0
NM_182760.4	A348P	Pathogenic,Stars:0
NM_182760.4	C218Y	Pathogenic,Stars:0
NM_182760.4	M1V	Pathogenic,Stars:0
NM_031443.3	M1V	Pathogenic,Stars:1
NM_001029835.2	L219R	Pathogenic,Stars:0
NM_017436.7	M183K	None,Stars:0
NM_017436.7	P251L	None,Stars:0
NM_017436.7	G187D	None,Stars:0
NM_017436.7	F81del	None,Stars:0
NM_033087.4	K131N	Pathogenic,Stars:0
NM_021098.3	F161L	None,Stars:0
NM_021098.3	E282K	None,Stars:1
NM_021098.3	V831M	None,Stars:1
NM_021098.3	G773D	Benign,Stars:1
NM_021098.3	P618L	None,Stars:1
NM_021098.3	A876T	None,Stars:1
NM_177986.5	S192P	Pathogenic,Stars:0
NM_177986.5	P267R	Pathogenic,Stars:0
NM_004183.4	W93C	Pathogenic,Stars:0
NM_004183.4	Y85H	Pathogenic,Stars:2
NM_004183.4	G299E	Pathogenic,Stars:0
NM_004183.4	Y227N	Pathogenic,Stars:1
NM_004183.4	T6P	Pathogenic,Stars:0
NM_004183.4	I295del	Pathogenic,Stars:2
NM_004183.4	V9M	Pathogenic,Stars:0
NM_004183.4	E119Q	None,Stars:1
NM_004183.4	A243V	Pathogenic,Stars:2
NM_004183.4	R47H	Pathogenic,Stars:1
NM_004183.4	R141H	None,Stars:1
NM_004183.4	V317M	Pathogenic,Stars:0
NM_004183.4	L41P	Pathogenic,Stars:1
NM_004183.4	V86M	Pathogenic,Stars:1
NM_004183.4	V239M	Pathogenic,Stars:0
NM_004183.4	Y236C	Pathogenic,Stars:0
NM_004183.4	I205T	Pathogenic,Stars:1
NM_004183.4	D228N	None,Stars:1
NM_004183.4	Y227C	Pathogenic,Stars:1
NM_004183.4	L140V	None,Stars:1
NM_004183.4	V235A	Pathogenic,Stars:0
NM_024312.5	D407A	Pathogenic,Stars:0
NM_024312.5	K4Q	Pathogenic,Stars:1
NM_024312.5	F374L	Pathogenic,Stars:0
NM_000158.4	Y329S	Pathogenic,Stars:2
NM_000158.4	L224P	Pathogenic,Stars:2
NM_000158.4	R515C	Pathogenic,Stars:2
NM_000158.4	F257L	Pathogenic,Stars:1
NM_000158.4	R524Q	Pathogenic,Stars:1
NM_000158.4	H545R	Pathogenic,Stars:0
NM_000158.4	H628R	None,Stars:1
NM_000158.4	Q236H	Pathogenic,Stars:1
NM_000158.4	R262C	Pathogenic,Stars:1
NM_032520.5	G106S	Pathogenic,Stars:1
NM_018941.3	R24G	Pathogenic,Stars:2
NM_018941.3	W263C	Pathogenic,Stars:1
NM_018941.3	R204C	Pathogenic,Stars:2
NM_018941.3	A30P	Pathogenic,Stars:0
NM_025074.7	F1807_S1808del	None,Stars:1
NM_017890.4	L2193R	Pathogenic,Stars:0
NM_017890.4	N2993S	None,Stars:1
NM_017890.4	G2645D	None,Stars:0
NM_017890.4	I2820T	None,Stars:1
NM_000019.4	A380T	Pathogenic,Stars:1
NM_000019.4	G183R	Pathogenic,Stars:2
NM_000019.4	M1K	Pathogenic,Stars:1
NM_000019.4	G379V	None,Stars:1
NM_000019.4	E345del	Pathogenic,Stars:2
NM_000019.4	N93S	Pathogenic,Stars:1
NM_000019.4	I312T	Pathogenic,Stars:2
NM_000019.4	A333P	Pathogenic,Stars:2
NM_000019.4	Q145E	None,Stars:1
NM_020184.4	R236Q	Pathogenic,Stars:0
NM_020184.4	L324P	Pathogenic,Stars:0
NM_020184.4	S200Y	Pathogenic,Stars:0
NM_173076.3	G1381E	Pathogenic,Stars:0
NM_173076.3	N1380S	Pathogenic,Stars:2
NM_173076.3	G1651S	Pathogenic,Stars:0
NM_173076.3	R1514H	Pathogenic,Stars:0
NM_173076.3	E1539K	Pathogenic,Stars:0
NM_173076.3	D2365N	Benign,Stars:2
NM_173076.3	G1179R	Pathogenic,Stars:0
NM_001171506.2	D129E	Pathogenic,Stars:0
NM_001171506.2	I136T	Pathogenic,Stars:0
NM_001171506.2	D81Y	Pathogenic,Stars:0
NM_174936.3	S127R	Pathogenic,Stars:2
NM_174936.3	F216L	Pathogenic,Stars:0
NM_174936.3	D374Y	Pathogenic,Stars:2
NM_174936.3	R46L	Benign,Stars:2
NM_174936.4	R97del	None,Stars:0
NM_025193.4	E147K	Pathogenic,Stars:1
NM_032531.4	R40W	None,Stars:0
NM_032531.4	R336Q	None,Stars:0
NM_032531.4	V731F	None,Stars:1
NM_000419.5	I874S	Benign,Stars:3
NM_000419.5	G273D	Pathogenic,Stars:3
NM_000419.5	R358H	Pathogenic,Stars:3
NM_000419.5	V456_D457del	Pathogenic,Stars:3
NM_000419.5	E355K	Pathogenic,Stars:3
NM_000419.5	I596T	None,Stars:3
NM_000419.5	L214P	Pathogenic,Stars:3
NM_000419.5	S957L	Pathogenic,Stars:3
NM_000419.5	Q626H	Pathogenic,Stars:3
NM_176817.5	A49P	None,Stars:0
NM_176817.5	I296V	None,Stars:0
NM_004817.4	V48A	Pathogenic,Stars:0
NM_173477.5	L48P	Pathogenic,Stars:0
NM_024077.5	R540Q	Pathogenic,Stars:0
NM_016103.4	G37R	Pathogenic,Stars:0
NM_016103.4	D137N	Pathogenic,Stars:2
NM_016103.4	S179R	Pathogenic,Stars:0
NM_016103.4	G185V	Pathogenic,Stars:0
NM_013246.3	R197L	Pathogenic,Stars:0
NM_001902.6	T67I	None,Stars:1
NM_001902.6	Q240E	Pathogenic,Stars:0
NM_001902.6	S403I	Benign,Stars:1
NM_030665.4	S1808N	Pathogenic,Stars:0
NM_030665.4	Q1562R	Pathogenic,Stars:0
NM_000379.4	R149C	Pathogenic,Stars:0
NM_000271.5	Q928P	Pathogenic,Stars:0
NM_000271.5	T1036M	None,Stars:1
NM_000271.5	N1156S	Pathogenic,Stars:2
NM_000271.5	G992W	None,Stars:1
NM_000271.5	V889M	Pathogenic,Stars:0
NM_000271.5	Y1088C	None,Stars:1
NM_000271.5	L1213F	Pathogenic,Stars:0
NM_000271.5	P1007A	None,Stars:1
NM_000271.5	I1061T	Pathogenic,Stars:2
NM_000271.5	R958Q	Pathogenic,Stars:0
NM_000271.5	G992R	Pathogenic,Stars:2
NM_000271.5	V378A	Pathogenic,Stars:1
NM_000271.5	V950M	Pathogenic,Stars:2
NM_000271.5	A1035V	Pathogenic,Stars:2
NM_000271.5	C177Y	Pathogenic,Stars:2
NM_000271.5	R978C	Pathogenic,Stars:2
NM_000271.5	C113R	Pathogenic,Stars:0
NM_000543.5	R498L	Pathogenic,Stars:2
NM_000543.5	G579S	Pathogenic,Stars:1
NM_000543.5	S438R	Pathogenic,Stars:0
NM_000543.5	M384I	Pathogenic,Stars:1
NM_000543.5	G244R	Pathogenic,Stars:1
NM_000543.5	N385S	Pathogenic,Stars:0
NM_000543.5	L304P	Pathogenic,Stars:2
NM_000543.5	W393G	Pathogenic,Stars:2
NM_000543.5	H423Y	Pathogenic,Stars:2
NM_000543.5	Q294K	Pathogenic,Stars:2
NM_000543.5	A484E	Pathogenic,Stars:1
NM_000543.5	Y469S	Pathogenic,Stars:1
NM_000226.4	R163W	Pathogenic,Stars:2
NM_000226.4	Q172P	Pathogenic,Stars:0
NM_000226.4	N161Y	Pathogenic,Stars:0
NM_000226.4	N161K	Pathogenic,Stars:0
NM_000226.4	R163Q	Pathogenic,Stars:1
NM_000226.4	M157V	Pathogenic,Stars:1
NM_000226.4	N161S	Pathogenic,Stars:1
NM_000226.4	L168S	Pathogenic,Stars:0
NM_000226.4	L160V	Pathogenic,Stars:0
NM_000226.4	M157T	Pathogenic,Stars:0
NM_000226.4	V171M	Pathogenic,Stars:0
NM_000226.4	L160F	Pathogenic,Stars:0
NM_000226.4	N161I	Pathogenic,Stars:0
NM_133497.4	G459D	Pathogenic,Stars:0
NM_133497.4	D339_V341del	None,Stars:1
NM_133497.4	S256W	Pathogenic,Stars:0
NM_176824.3	H323R	Pathogenic,Stars:2
NM_176824.3	T211I	Pathogenic,Stars:1
NM_000051.4	S2860del	None,Stars:2
NM_000051.3	F2827C	Pathogenic,Stars:2
NM_000051.3	V2424G	Pathogenic,Stars:2
NM_000051.3	D1682H	Pathogenic,Stars:0
NM_000051.3	M1040V	Benign,Stars:2
NM_000051.4	D2625_A2626delinsEP	Pathogenic,Stars:2
NM_000051.3	Y2677C	None,Stars:1
NM_000487.6	N352S	Benign,Stars:2
NM_000487.6	P428L	Pathogenic,Stars:2
NM_000487.6	G101D	Pathogenic,Stars:2
NM_000487.6	I181S	Pathogenic,Stars:2
NM_000487.6	G311S	None,Stars:1
NM_000487.6	G88D	Pathogenic,Stars:1
NM_000487.6	G124S	None,Stars:1
NM_000487.6	P138L	None,Stars:1
NM_000487.6	G156D	Pathogenic,Stars:0
NM_000487.6	P157R	Pathogenic,Stars:0
NM_000487.6	P169R	Pathogenic,Stars:0
NM_000487.6	D171N	None,Stars:1
NM_000487.6	A214V	Pathogenic,Stars:2
NM_000487.6	A226V	None,Stars:1
NM_000487.6	P233T	Pathogenic,Stars:0
NM_000487.6	R246C	Pathogenic,Stars:2
NM_000487.6	G247R	Pathogenic,Stars:2
NM_000487.6	T276M	Pathogenic,Stars:2
NM_000487.6	R290C	Pathogenic,Stars:2
NM_000487.6	S297Y	Pathogenic,Stars:0
NM_000487.6	D337V	Pathogenic,Stars:2
NM_000487.6	R372W	Pathogenic,Stars:2
NM_000487.6	R372Q	None,Stars:1
NM_000487.6	P379L	Pathogenic,Stars:0
NM_000487.6	E384K	Pathogenic,Stars:2
NM_000487.6	R392W	None,Stars:1
NM_000487.6	F401del	Pathogenic,Stars:0
NM_000487.6	T411I	Pathogenic,Stars:1
NM_000487.6	L137P	Pathogenic,Stars:0
NM_000487.6	T288P	Pathogenic,Stars:1
NM_000487.6	E255K	Pathogenic,Stars:2
NM_000487.6	T410I	Pathogenic,Stars:1
NM_000487.6	C302F	Pathogenic,Stars:0
NM_000487.6	P427T	Pathogenic,Stars:0
NM_052845.4	R186W	Pathogenic,Stars:2
NM_005670.4	G279S	Pathogenic,Stars:0
NM_005670.4	R108C	Pathogenic,Stars:0
NM_005670.4	R171H	None,Stars:1
NM_005670.4	W32G	Pathogenic,Stars:1
NM_144701.3	R381Q	Benign,Stars:1
NM_139319.3	A211V	Pathogenic,Stars:1
NM_133259.4	A354V	Pathogenic,Stars:2
NM_181798.1	A51P	Pathogenic,Stars:0
NM_181798.1	G62R	Pathogenic,Stars:2
NM_181798.1	G179R	Pathogenic,Stars:1
NM_181798.1	T185I	Pathogenic,Stars:2
NM_181798.1	R63Q	Pathogenic,Stars:2
NM_181798.1	V127M	Pathogenic,Stars:2
NM_181798.1	L146F	Pathogenic,Stars:2
NM_181798.1	A214E	Pathogenic,Stars:2
NM_181798.1	A214V	Pathogenic,Stars:2
NM_181798.1	G218E	Pathogenic,Stars:0
NM_181798.1	G187S	Pathogenic,Stars:2
NM_181798.1	R428C	Pathogenic,Stars:2
NM_181798.1	W178S	Pathogenic,Stars:2
NM_181798.1	A173T	None,Stars:1
NM_181798.1	A398T	Pathogenic,Stars:2
NM_181798.1	T460M	Pathogenic,Stars:2
NM_181798.1	G462D	Pathogenic,Stars:2
NM_000218.2	P117L	None,Stars:1
NM_181798.1	R456C	Pathogenic,Stars:2
NM_181798.1	S13G	Pathogenic,Stars:0
NM_181798.1	G142S	Pathogenic,Stars:2
NM_181798.1	G142D	Pathogenic,Stars:2
NM_181798.1	V180L	Pathogenic,Stars:0
NM_181798.1	R116P	Pathogenic,Stars:0
NM_172250.3	Y207C	Pathogenic,Stars:0
NM_153000.5	L9R	Pathogenic,Stars:0
NM_173353.4	R441H	None,Stars:0
NM_173353.4	R303W	None,Stars:0
NM_173353.4	P206S	None,Stars:1
NM_000187.4	P230S	Pathogenic,Stars:2
NM_000187.4	V300G	Pathogenic,Stars:2
NM_000187.4	R330S	Pathogenic,Stars:0
NM_000187.4	G161R	Pathogenic,Stars:2
NM_000187.4	H371R	Pathogenic,Stars:0
NM_000187.4	M368V	Pathogenic,Stars:2
NM_000187.4	G270R	Pathogenic,Stars:2
NM_138477.4	R1042W	Pathogenic,Stars:1
NM_138477.4	P1130L	Pathogenic,Stars:1
NM_138477.4	N599S	Pathogenic,Stars:0
NM_138477.2	P672L	Pathogenic,Stars:1
NM_138477.4	F868I	Pathogenic,Stars:0
NM_138477.4	V373del	Pathogenic,Stars:0
NM_017653.5	N469Y	Pathogenic,Stars:0
NM_017653.5	E87K	None,Stars:1
NM_032830.3	R565W	Benign,Stars:1
NM_016038.4	N8K	None,Stars:1
NM_001079802.2	F176S	Pathogenic,Stars:1
NM_001079802.2	R307Q	Pathogenic,Stars:2
NM_001079802.2	Q358P	Pathogenic,Stars:0
NM_001079802.2	R179T	Pathogenic,Stars:1
NM_001079802.2	G125S	Benign,Stars:2
NM_001079802.2	A114T	None,Stars:1
NM_001079802.2	A170E	Pathogenic,Stars:0
NM_001079802.2	Y371C	None,Stars:1
NM_013382.5	Y666C	Pathogenic,Stars:2
NM_013382.5	G726E	Pathogenic,Stars:0
NM_013382.5	W748R	None,Stars:1
NM_013382.5	R413P	None,Stars:2
NM_013382.5	V373F	Pathogenic,Stars:0
NM_013382.5	I198N	None,Stars:2
NM_013382.5	G246D	Pathogenic,Stars:0
NM_013382.5	T184M	None,Stars:1
NM_013382.5	W748S	Pathogenic,Stars:0
NM_013382.5	G353S	Pathogenic,Stars:0
NM_013382.5	G482V	Pathogenic,Stars:0
NM_014317.5	D308E	Pathogenic,Stars:0
NM_001077365.2	G76R	Pathogenic,Stars:1
NM_001077365.2	L399del	Pathogenic,Stars:0
NM_001077365.2	W560C	Pathogenic,Stars:0
NM_001077365.2	A200P	Pathogenic,Stars:2
NM_001077365.2	G65R	Pathogenic,Stars:0
NM_001077365.2	Q568H	Pathogenic,Stars:1
NM_001077365.2	A647T	Pathogenic,Stars:2
NM_001077365.2	M140del	Pathogenic,Stars:0
NM_000529.2	S74I	Pathogenic,Stars:2
NM_000529.2	S120R	Pathogenic,Stars:0
NM_000529.2	R128C	Pathogenic,Stars:0
NM_000529.2	D107N	Pathogenic,Stars:0
NM_000529.2	C251F	Pathogenic,Stars:0
NM_000529.2	R137W	Pathogenic,Stars:0
NM_000529.2	Y254C	Pathogenic,Stars:0
NM_024529.4	M1I	Pathogenic,Stars:0
NM_024529.4	L64P	Pathogenic,Stars:0
NM_024529.4	L5_Q10del	Pathogenic,Stars:0
NM_000268.4	L360P	Pathogenic,Stars:0
NM_000268.4	L535P	Pathogenic,Stars:0
NM_000268.4	Q538P	Pathogenic,Stars:0
NM_000268.4	F96del	Pathogenic,Stars:1
NM_000268.4	F62S	Pathogenic,Stars:0
NM_139248.3	W108R	Pathogenic,Stars:0
NM_000383.4	K83E	Pathogenic,Stars:0
NM_000383.4	G228W	Pathogenic,Stars:0
NM_000383.4	M1L	Pathogenic,Stars:2
NM_000383.4	V80G	Pathogenic,Stars:0
NM_020436.5	H888R	Pathogenic,Stars:0
NM_203288.2	H137L	None,Stars:0
NM_203288.2	D170G	None,Stars:1
NM_000348.4	R246W	Pathogenic,Stars:1
NM_000348.4	M157del	Pathogenic,Stars:0
NM_000348.4	L55Q	Pathogenic,Stars:2
NM_000348.4	G115D	Pathogenic,Stars:1
NM_000348.4	G183S	Pathogenic,Stars:1
NM_000348.4	A228T	Pathogenic,Stars:2
NM_000348.4	G196S	None,Stars:1
NM_000348.4	H231R	Pathogenic,Stars:2
NM_000348.4	A49T	Benign,Stars:1
NM_000348.4	P212R	Pathogenic,Stars:1
NM_000348.4	E197D	Pathogenic,Stars:0
NM_000348.4	R227Q	Pathogenic,Stars:2
NM_004698.4	T494M	None,Stars:1
NM_004698.4	P493S	Pathogenic,Stars:0
NM_004698.4	A489D	Pathogenic,Stars:0
NM_006445.4	H2309R	Pathogenic,Stars:2
NM_006445.4	H2309P	Pathogenic,Stars:1
NM_006445.4	R2310K	Pathogenic,Stars:1
NM_006445.4	P2301T	Pathogenic,Stars:1
NM_006445.4	F2304L	Pathogenic,Stars:1
NM_022367.4	D345H	Pathogenic,Stars:0
NM_022367.4	F350C	Pathogenic,Stars:0
NM_022367.4	R713Q	Benign,Stars:2
NM_144997.7	S79W	Pathogenic,Stars:0
NM_144997.7	A445T	None,Stars:1
NM_147127.5	I283R	Pathogenic,Stars:0
NM_147127.5	R950W	None,Stars:2
NM_147196.2	R81C	Pathogenic,Stars:0
NM_147196.2	R84W	Pathogenic,Stars:2
NM_147196.2	R92W	None,Stars:1
NM_015102.5	F991S	Pathogenic,Stars:0
NM_001165960.1	V632F	Pathogenic,Stars:0
NM_001165960.1	R528S	Pathogenic,Stars:0
NM_001165960.1	L369M	Benign,Stars:2
NM_006147.4	F290_D296delinsL	Pathogenic,Stars:0
NM_006147.4	R84C	Pathogenic,Stars:2
NM_006147.4	R84H	Pathogenic,Stars:2
NM_006147.4	A2V	Pathogenic,Stars:0
NM_006147.4	R6C	Pathogenic,Stars:2
NM_006147.4	R400W	Pathogenic,Stars:1
NM_006147.4	R45Q	Pathogenic,Stars:0
NM_006147.4	P396S	Pathogenic,Stars:0
NM_006147.4	R339I	Pathogenic,Stars:0
NM_018319.4	H493R	Pathogenic,Stars:1
NM_001077415.3	R329C	Benign,Stars:2
NM_001077415.3	T311I	None,Stars:1
NM_001077415.3	R107H	None,Stars:1
NM_001077415.3	P162A	None,Stars:0
NM_001077415.3	E414K	None,Stars:0
NM_024105.4	F142V	Pathogenic,Stars:0
NM_024105.4	T67M	Pathogenic,Stars:0
NM_024105.4	R146Q	Pathogenic,Stars:2
NM_024105.4	G101R	Pathogenic,Stars:0
NM_024105.4	L158P	Pathogenic,Stars:0
NM_144773.3	L173R	None,Stars:1
NM_144773.3	Q210R	Pathogenic,Stars:0
NM_144773.3	R85H	None,Stars:1
NM_144773.3	M323I	Pathogenic,Stars:0
NM_000280.4	R26G	Pathogenic,Stars:0
NM_000280.4	G395R	Pathogenic,Stars:0
NM_000280.4	R128C	Pathogenic,Stars:0
NM_000280.4	G64V	Pathogenic,Stars:0
NM_000280.4	F258S	Pathogenic,Stars:0
NM_000280.4	R242T	Pathogenic,Stars:0
NM_024426.6	R467W	Pathogenic,Stars:2
NM_024426.6	R439H	Pathogenic,Stars:2
NM_024426.6	D469G	Pathogenic,Stars:1
NM_024426.6	D469N	Pathogenic,Stars:0
NM_024426.6	R467P	Pathogenic,Stars:0
NM_024426.6	C403Y	Pathogenic,Stars:0
NM_024426.6	H450Y	Pathogenic,Stars:0
NM_024426.6	C433G	Pathogenic,Stars:0
NM_024426.6	H446Q	Pathogenic,Stars:0
NM_024426.6	S346G	Pathogenic,Stars:0
NM_024426.6	F456L	Pathogenic,Stars:0
NM_024426.6	F465L	Pathogenic,Stars:0
NM_024426.6	R439C	Pathogenic,Stars:1
NM_000272.4	G343R	Pathogenic,Stars:2
NM_144585.4	T217M	Pathogenic,Stars:1
NM_144585.4	E298D	Pathogenic,Stars:0
NM_144585.4	L418R	Pathogenic,Stars:0
NM_144585.4	R90H	Pathogenic,Stars:2
NM_144585.4	G361V	Pathogenic,Stars:0
NM_005957.4	R157Q	Pathogenic,Stars:1
NM_005957.5	A222V	None,Stars:3
NM_005957.4	E429A	None,Stars:1
NM_005957.4	N324S	Pathogenic,Stars:0
NM_005957.4	W339G	Pathogenic,Stars:0
NM_005957.4	M581I	Pathogenic,Stars:0
NM_005957.4	R377C	None,Stars:1
NM_005957.4	L323P	Pathogenic,Stars:0
NM_033159.4	E268K	None,Stars:1
NM_130849.4	P200L	Pathogenic,Stars:1
NM_130849.4	G526R	Pathogenic,Stars:0
NM_130849.4	G374R	Pathogenic,Stars:0
NM_130849.4	N106K	Pathogenic,Stars:0
NM_130849.4	G330D	Pathogenic,Stars:0
NM_130849.4	R95C	Pathogenic,Stars:0
NM_130849.4	Q303H	Pathogenic,Stars:0
NM_016247.4	F124L	None,Stars:1
NM_000086.2	E295K	Pathogenic,Stars:2
NM_032583.4	G180R	Benign,Stars:0
NM_032583.4	D1313_R1321del	None,Stars:0
NM_002225.5	L42P	Pathogenic,Stars:0
NM_002225.5	G199V	Pathogenic,Stars:1
NM_002225.5	R50C	Pathogenic,Stars:2
NM_002225.5	A311V	Pathogenic,Stars:2
NM_016169.3	P15L	Pathogenic,Stars:0
NM_017662.5	S141L	Pathogenic,Stars:0
NM_000016.6	K329E	None,Stars:1
NM_000016.5	G267R	Pathogenic,Stars:2
NM_000016.5	I375T	Pathogenic,Stars:0
NM_000016.5	C244R	Pathogenic,Stars:0
NM_000016.5	G195R	Pathogenic,Stars:2
NM_000016.5	T193A	Pathogenic,Stars:1
NM_000016.5	R281T	Pathogenic,Stars:0
NM_000016.6	Y67H	Pathogenic,Stars:2
NM_000016.5	S245L	Pathogenic,Stars:2
NM_000016.5	T121I	None,Stars:1
NM_001126128.2	G32R	Pathogenic,Stars:0
NM_001126128.2	R73C	Pathogenic,Stars:1
NM_024757.5	C1073Y	Pathogenic,Stars:0
NM_000155.4	M142K	Pathogenic,Stars:2
NM_000155.4	R333W	Pathogenic,Stars:2
NM_000155.4	V44M	Pathogenic,Stars:0
NM_000155.4	L62M	Benign,Stars:0
NM_000155.4	N314D	None,Stars:1
NM_000155.4	Q188R	None,Stars:1
NM_000155.4	L74P	Pathogenic,Stars:2
NM_000155.4	F171S	Pathogenic,Stars:2
NM_000155.4	H319Q	Pathogenic,Stars:2
NM_000155.4	S135L	Pathogenic,Stars:2
NM_000155.4	P183T	None,Stars:1
NM_000155.4	K285N	Pathogenic,Stars:2
NM_000155.4	E203K	None,Stars:1
NM_000155.4	R333G	Pathogenic,Stars:2
NM_000155.4	F194L	Pathogenic,Stars:0
NM_000250.2	R569W	Pathogenic,Stars:2
NM_000250.2	Y173C	Pathogenic,Stars:0
NM_000250.2	M251T	None,Stars:1
NM_000250.2	A332V	None,Stars:1
NM_000250.2	L572W	Pathogenic,Stars:0
NM_000250.2	G501S	Pathogenic,Stars:0
NM_000250.2	R499C	Pathogenic,Stars:0
NM_020247.5	E551K	Pathogenic,Stars:2
NM_020247.5	R213W	Pathogenic,Stars:0
NM_020247.5	G272V	Pathogenic,Stars:0
NM_020247.5	G272D	Pathogenic,Stars:0
NM_020247.5	Y514C	Pathogenic,Stars:0
NM_020247.5	T584del	Pathogenic,Stars:2
NM_020247.5	G549S	Pathogenic,Stars:0
NM_015386.3	R733W	Pathogenic,Stars:1
NM_000229.2	W170R	Pathogenic,Stars:0
NM_000229.2	M317I	Pathogenic,Stars:0
NM_000229.2	A165_A166insG	Pathogenic,Stars:0
NM_000229.2	N252K	Pathogenic,Stars:0
NM_000229.2	T147I	Pathogenic,Stars:0
NM_000229.2	P34L	Pathogenic,Stars:0
NM_000229.2	T371M	Pathogenic,Stars:0
NM_000229.2	M276K	Pathogenic,Stars:0
NM_000229.2	L233P	Pathogenic,Stars:0
NM_000229.2	A117T	None,Stars:0
NM_000229.2	R159W	Pathogenic,Stars:0
NM_000229.2	T345M	Pathogenic,Stars:0
NM_000229.2	L325del	Pathogenic,Stars:0
NM_000229.2	N155D	Pathogenic,Stars:0
NM_001008216.2	L183P	Pathogenic,Stars:0
NM_001008216.2	N34S	None,Stars:1
NM_001008216.2	G90E	Pathogenic,Stars:0
NM_001008216.2	D103G	Pathogenic,Stars:0
NM_001008216.2	K257R	Benign,Stars:2
NM_001008216.2	L313M	Pathogenic,Stars:0
NM_001008216.2	G319E	None,Stars:1
NM_001008216.2	V94M	Pathogenic,Stars:2
NM_000527.5	W87G	Pathogenic,Stars:2
NM_000527.5	S177L	Pathogenic,Stars:2
NM_000527.5	G565V	Pathogenic,Stars:2
NM_000527.5	C667Y	Pathogenic,Stars:2
NM_000527.5	D227E	Pathogenic,Stars:2
NM_000527.5	E228K	Pathogenic,Stars:2
NM_000527.5	D304N	Pathogenic,Stars:2
NM_000527.5	V429M	Pathogenic,Stars:2
NM_000527.5	A431T	Pathogenic,Stars:2
NM_000527.5	V523M	Pathogenic,Stars:2
NM_000527.5	G546D	Pathogenic,Stars:2
NM_000527.5	G549D	Pathogenic,Stars:2
NM_000527.5	P685L	Pathogenic,Stars:2
NM_000527.5	Y828C	Pathogenic,Stars:2
NM_000527.5	D224N	Pathogenic,Stars:2
NM_000527.5	D175N	Pathogenic,Stars:2
NM_000527.5	D433H	Pathogenic,Stars:2
NM_000527.4	D227_E228insCKDKSD	Pathogenic,Stars:2
NM_000527.5	G844D	Pathogenic,Stars:2
NM_000527.5	L401H	None,Stars:1
NM_000527.4	N564H	None,Stars:1
NM_000527.5	C184Y	Pathogenic,Stars:2
NM_000527.5	C261F	Pathogenic,Stars:2
NM_000527.5	C46S	Pathogenic,Stars:2
NM_000527.5	C109S	Pathogenic,Stars:1
NM_024740.2	E530K	Pathogenic,Stars:0
NM_024740.2	Y287C	Pathogenic,Stars:0
NM_000375.3	C73R	Pathogenic,Stars:2
NM_000375.3	P53L	Pathogenic,Stars:0
NM_000375.3	A66V	Pathogenic,Stars:0
NM_000375.3	T62A	Pathogenic,Stars:0
NM_000375.3	T228M	Pathogenic,Stars:0
NM_000375.3	L4F	Pathogenic,Stars:0
NM_000375.3	V82F	None,Stars:1
NM_000375.3	G188R	Pathogenic,Stars:0
NM_000375.3	E81D	Pathogenic,Stars:0
NM_000375.3	G188W	Pathogenic,Stars:0
NM_000375.3	G225S	Pathogenic,Stars:0
NM_000375.3	P248Q	Pathogenic,Stars:0
NM_017636.4	E7K	Pathogenic,Stars:0
NM_000372.5	P81L	Pathogenic,Stars:2
NM_000372.5	V275F	Pathogenic,Stars:2
NM_000372.5	T373K	Pathogenic,Stars:2
NM_000372.5	D383N	Pathogenic,Stars:2
NM_000372.5	R77Q	Pathogenic,Stars:2
NM_000372.5	P406L	None,Stars:1
NM_000372.5	S192Y	None,Stars:1
NM_000372.5	R402Q	None,Stars:1
NM_000372.5	C89R	Pathogenic,Stars:2
NM_000372.5	R422Q	Pathogenic,Stars:0
NM_000372.5	N382K	Pathogenic,Stars:0
NM_000372.5	D42G	Pathogenic,Stars:1
NM_000372.5	C55Y	Pathogenic,Stars:2
NM_000372.5	A206T	Pathogenic,Stars:2
NM_000372.5	G419R	Pathogenic,Stars:1
NM_000372.5	P21S	Pathogenic,Stars:2
NM_000372.5	G47D	Pathogenic,Stars:2
NM_000372.5	R217W	None,Stars:1
NM_000372.5	R299H	Pathogenic,Stars:2
NM_000372.5	N371T	Pathogenic,Stars:0
NM_000372.5	R403S	Pathogenic,Stars:2
NM_000372.5	G446S	Pathogenic,Stars:2
NM_000372.5	D448N	Pathogenic,Stars:2
NM_000372.5	L216M	Pathogenic,Stars:0
NM_000372.5	M1V	Pathogenic,Stars:2
NM_001301365.1	R1563H	Pathogenic,Stars:0
NM_001301365.1	V1999D	Pathogenic,Stars:0
NM_001032386.2	R217Q	Pathogenic,Stars:1
NM_001032386.2	A265D	Pathogenic,Stars:0
NM_001032386.2	G530D	Pathogenic,Stars:0
NM_000017.4	R46W	Pathogenic,Stars:2
NM_000017.4	R107C	None,Stars:1
NM_000017.4	G92C	None,Stars:1
NM_000017.4	W177R	Pathogenic,Stars:2
NM_000017.4	R383C	Pathogenic,Stars:2
NM_000017.4	R171W	None,Stars:1
NM_000017.4	G209S	Benign,Stars:2
NM_000017.4	G90S	None,Stars:1
NM_000017.4	E104del	Pathogenic,Stars:2
NM_000017.4	A192V	None,Stars:1
NM_000017.4	R325W	None,Stars:1
NM_000017.4	S353L	None,Stars:1
NM_000017.4	R380W	Pathogenic,Stars:2
NM_000053.4	H1069Q	Pathogenic,Stars:2
NM_000053.4	G1266R	Pathogenic,Stars:2
NM_000053.4	A874V	None,Stars:1
NM_000053.4	R778L	Pathogenic,Stars:2
NM_000053.4	V1298del	Pathogenic,Stars:0
NM_000053.4	D765N	Pathogenic,Stars:2
NM_000053.4	G943S	Pathogenic,Stars:2
NM_000053.4	R919G	Pathogenic,Stars:2
NM_000053.4	N1270S	Pathogenic,Stars:2
NM_000053.4	R969Q	Pathogenic,Stars:2
NM_000053.4	T766R	Pathogenic,Stars:1
NM_000053.4	M645R	Pathogenic,Stars:2
NM_000053.4	I1148T	Pathogenic,Stars:2
NM_000053.4	L708P	Pathogenic,Stars:2
NM_000053.4	G691R	Pathogenic,Stars:2
NM_006623.4	V490M	Pathogenic,Stars:2
NM_006623.4	V425M	Pathogenic,Stars:1
NM_006623.4	R135W	None,Stars:1
NM_006623.4	G377S	Pathogenic,Stars:2
NM_006623.4	V261M	Pathogenic,Stars:1
NM_000521.4	K121R	Benign,Stars:2
NM_000521.4	Y456S	None,Stars:2
NM_000521.4	P417L	Pathogenic,Stars:2
NM_000521.4	R505Q	Pathogenic,Stars:2
NM_000521.4	A543T	Benign,Stars:2
NM_000521.3	S62L	Benign,Stars:1
NM_000521.4	P504S	Pathogenic,Stars:1
NM_000520.6	E482K	Pathogenic,Stars:1
NM_000520.6	R504H	Pathogenic,Stars:2
NM_000520.6	R178H	Pathogenic,Stars:2
NM_000520.6	R178C	Pathogenic,Stars:1
NM_000520.6	G269S	Pathogenic,Stars:2
NM_000520.6	R499H	Pathogenic,Stars:2
NM_000520.6	R170Q	Pathogenic,Stars:2
NM_000520.6	W420C	Pathogenic,Stars:1
NM_000520.6	G250D	Pathogenic,Stars:0
NM_000520.6	R504C	Pathogenic,Stars:2
NM_000520.6	S210F	Pathogenic,Stars:0
NM_000520.6	R178L	Pathogenic,Stars:0
NM_000520.6	M1V	Pathogenic,Stars:2
NM_000520.6	R499C	Pathogenic,Stars:2
NM_000520.6	W485R	None,Stars:2
NM_000520.6	G321del	Pathogenic,Stars:0
NM_000520.6	R247W	None,Stars:1
NM_000520.6	V192L	None,Stars:0
NM_000520.6	D258H	Pathogenic,Stars:1
NM_000520.6	R170W	Pathogenic,Stars:2
NM_000520.6	K197T	None,Stars:1
NM_000520.6	F211S	Pathogenic,Stars:0
NM_000520.6	L127R	Pathogenic,Stars:0
NM_000520.6	H204R	None,Stars:1
NM_000520.6	M301R	None,Stars:1
NM_000520.6	G454S	Pathogenic,Stars:0
NM_000520.6	L39R	Pathogenic,Stars:0
NM_000520.6	Y180H	Pathogenic,Stars:0
NM_000520.6	W474C	Pathogenic,Stars:1
NM_000520.6	L451V	None,Stars:1
NM_000062.2	A458T	Pathogenic,Stars:0
NM_000062.2	R466H	Pathogenic,Stars:2
NM_000062.2	R466C	Pathogenic,Stars:2
NM_000062.2	R466S	Pathogenic,Stars:0
NM_000062.2	V454E	Pathogenic,Stars:0
NM_000062.2	G453delinsVW	Pathogenic,Stars:0
NM_000062.2	A465V	Pathogenic,Stars:0
NM_001498.4	H370L	Pathogenic,Stars:0
NM_000356.4	Y50C	Pathogenic,Stars:0
NM_000144.5	I154F	Pathogenic,Stars:0
NM_000144.5	G130V	Pathogenic,Stars:1
NM_000144.5	M1I	Pathogenic,Stars:0
NM_000144.5	W173G	Pathogenic,Stars:0
NM_017739.3	S550N	Pathogenic,Stars:1
NM_017739.3	P493R	Pathogenic,Stars:0
NM_017739.3	R442C	Pathogenic,Stars:2
NM_017739.3	R311Q	None,Stars:1
NM_017739.3	D556N	None,Stars:1
NM_017739.3	R605P	Pathogenic,Stars:2
NM_017739.3	C490Y	Pathogenic,Stars:2
NM_003748.4	S352L	Pathogenic,Stars:0
NM_016335.6	R453C	None,Stars:1
NM_016335.5	L289M	None,Stars:2
NM_016335.5	L441P	None,Stars:1
NM_016335.5	A455S	None,Stars:1
NM_016335.5	R431H	None,Stars:1
NM_016335.6	R521G	Pathogenic,Stars:0
NM_016335.5	T466M	None,Stars:1
NM_206965.2	R135C	Pathogenic,Stars:0
NM_206965.2	R299P	Pathogenic,Stars:0
NM_000152.5	D91N	Benign,Stars:2
NM_000152.5	M318T	None,Stars:1
NM_000152.5	E521K	Pathogenic,Stars:1
NM_000152.5	G643R	Pathogenic,Stars:2
NM_000152.5	R725W	Pathogenic,Stars:2
NM_000152.5	L299R	None,Stars:1
NM_000152.5	K903del	Pathogenic,Stars:1
NM_000152.5	D645E	Pathogenic,Stars:2
NM_000152.3	E689K	Benign,Stars:2
NM_000152.5	P545L	Pathogenic,Stars:1
NM_000152.5	A237V	None,Stars:1
NM_000152.5	G293R	Pathogenic,Stars:2
NM_021978.4	G827R	Pathogenic,Stars:0
NM_021978.4	M1I	Pathogenic,Stars:0
NM_001206744.2	I447F	Pathogenic,Stars:0
NM_001206744.2	Y453D	Pathogenic,Stars:2
NM_001206744.2	G590S	Pathogenic,Stars:0
NM_001206744.2	E799K	Pathogenic,Stars:1
NM_001206744.2	R648Q	Pathogenic,Stars:0
NM_001206744.2	R693W	Pathogenic,Stars:0
NM_001206744.2	Q660E	Pathogenic,Stars:2
NM_012213.3	G3D	None,Stars:1
NM_012213.3	M40T	Pathogenic,Stars:0
NM_001363711.2	R376W	Pathogenic,Stars:0
NM_015474.3	G209S	None,Stars:1
NM_015474.3	H123P	Pathogenic,Stars:0
NM_015474.3	M254V	Pathogenic,Stars:0
NM_012464.5	M182L	Pathogenic,Stars:0
NM_012464.5	V238A	Pathogenic,Stars:1
NM_012464.5	I629V	Pathogenic,Stars:0
NM_017882.3	Y172del	Pathogenic,Stars:0
NM_017882.3	G123D	Pathogenic,Stars:0
NM_017882.2	I154del	Pathogenic,Stars:2
NM_000112.4	R279W	Pathogenic,Stars:2
NM_000112.3	G255E	None,Stars:1
NM_000112.3	A715V	None,Stars:1
NM_000112.3	N425D	Pathogenic,Stars:0
NM_000112.3	G678V	Pathogenic,Stars:1
NM_000112.3	Q454P	Pathogenic,Stars:0
NM_000112.3	C653S	Pathogenic,Stars:2
NM_000112.3	T512K	Pathogenic,Stars:0
NM_000112.3	A133V	Pathogenic,Stars:0
NM_138691.2	D572N	Pathogenic,Stars:2
NM_138691.2	M654V	Pathogenic,Stars:0
NM_138691.2	D572H	Pathogenic,Stars:0
NM_138691.2	C515R	Pathogenic,Stars:0
NM_138694.4	T36M	Pathogenic,Stars:2
NM_138694.4	S1664F	Pathogenic,Stars:0
[truncated: 414,528 more rows]
