# Supplementary material for: d-StructMAn: Containerized structural annotation on the scale from genetic variants to whole proteomes
Source: Gigascience. 2022 Sep 20;11:giac086. doi: 10.1093/gigascience/giac086 (PMC9487898; doi:10.1093/gigascience/giac086)
Supplement: giac086_Supplemental_Files [file giac086_supplemental_files.zip › human_proteome_dataset_S1.csv]

Uniprot AC ID
P04439
P04439-2
P01911
P01889
P31689
P31689-2
P08246
P10144
P63244
P25685
P25685-2
P10321
P10321-2
Q6P2E9
Q6P2E9-2
O60271
O60271-2
O60271-3
O60271-4
O60271-5
O60271-9
Q05086
Q05086-2
Q05086-3
P42694
P42694-2
Q9UBS4
Q96B97
Q96B97-2
Q96B97-3
P29320
P29320-2
Q9NYL2
Q9NYL2-2
Q9NYL2-3
P61916
P61916-2
O95905
O95905-2
O95905-3
P15822
P15822-2
P15822-3
Q9UDY4
O95273
O95273-2
O95273-3
O95273-4
O43166
O43166-2
O43166-3
Q6FHJ7
Q12802
Q12802-2
Q12802-4
Q12802-5
P22897
P22897-2
H0Y7N1
I3L379
Q3B794
H3BR59
B4E227
A0A0G2JI86
F5GY51
J3QS31
G3V1N2
Q7Z773
B4DXC8
B4DRP8
I3L3R1
H3BNN3
H3BMD1
D6RGG9
V9GY14
A0A2R8Y4I0
H3BU71
G5E9A6
A0A6Q8PGG6
E9PKQ9
E9PM18
H0YFR5
Q5QP12
B3KNB6
H0YCV8
J9JIC6
B9EG95
H0Y9J8
H3BQQ4
Q53RZ3
A0A6Q8PH81
G3V2Y8
B3KP42
K7EM20
E9PIU7
J3KPJ9
Q6GPI0
A0A7P0T937
Q4G141
H0YLI7
B4DZA8
C9JR15
I3L2S7
E9PLL0
M0R292
A0A286YFI5
H7C3I7
D6RI01
C9K0I4
B4DIB9
Q5SSB8
G3V0F5
G3V172
E5RH18
H3BU50
A0A7P0T9I7
Q8IXA3
A0A075B7B0
G5EA48
E9PN34
J3KTN9
A0A0G2JK30
A0A0A0MQR0
B4DHE8
Q5SSV3
A0A7I2V3E2
A0A087WV92
H3BRY4
D6RIZ7
C9J2R4
A0A0S2Z5C6
A0A669KB87
I3L1A2
A0A087WZL1
Q5SRP5
A0A7P0T917
A0A087WW94
A0A0G2JQP8
F2Z2G2
H0YL33
A0A0C4DFM5
B4DV11
A0A0J9YWT4
B1A4G9
E5RJ15
C9JJ39
B7Z6P3
G3V1R7
D6RB75
A0A590UJZ4
H7C026
A0A1W2PPI1
M0R057
E9PN63
A0A6I8PR93
K7ELB5
E9PK49
H7C4Z5
D6RF61
H7C2R7
M0QX52
H3BU82
H0YCN4
A0A669KB92
M0QZN5
H3BMN3
D6RD49
E9PQV2
E5RJ03
H7C0R2
A0A2R8YE93
M0QYP8
H0YCF1
A0A1B0GVE2
G3V5D2
F8VVA7
E9PIC6
F8WBC6
H3BP65
A0A2R8Y640
A0A2R8Y488
A0A6Q8PGL0
H7C0N7
F8VUX1
V9GY82
H3BTA2
A0A804HIV4
H7C042
C9JC07
J3QQK9
H0YLK9
A0A0D9SF30
F8WE17
A0A494C1I6
A0A087WVZ2
H3BNY2
H0YA78
D6RAV4
D6R9M0
E5RK22
J3KS73
J3QL52
A0A140TA02
E7ETN1
B5MCZ9
H3BQI5
A0A590UK33
G3V2W9
E5RJQ4
E9PDJ9
H0Y4J7
H7C4L0
D3YTH1
K7EJ53
H0Y949
A0A1B0GW03
A0A087WV00
D6RAN6
E7ERI8
C9JRR6
M0R019
Q5T8Z2
H3BR63
H0Y4Z2
H3BRQ4
F8WCN6
F5H5U4
A0A7I2V5D0
A0A590UK64
G3V320
H0YM26
M0R1Z8
D6RE82
E9PP22
A0A0A0MSM9
H7BZT8
F8VVC4
H7C0M3
H3BLW6
A0A1D5RMP8
F8WF04
A0A1B0GVJ3
J3QLV5
C9JNZ0
F8WC16
A0A1B0GTC4
A0A0A0MP75
E5RIE5
H7BXH2
H7C2U8
A0A669KBG4
F8W7D4
A0A140T953
H0YKS0
A8MTV0
A0A0A0MR03
A0A2R8Y4X1
A0A7I2V2K2
A0A286YFM7
H3BUK0
G3V3U8
Q5JRP2
M0QYJ5
E5RJC9
H0Y7Q3
A0A6Q8PGC7
C9JTV5
K7EM82
H7C0M8
E9PSB8
G3V4C6
J3KS16
E5RJI5
H0YH48
F8WEC8
D6RGV9
H0YID5
A0A087WW83
A0A087WX99
E7ESS1
A0A6Q8PH17
A0A096LPB3
A0A087X1C6
A0A7P0T840
F5H0E9
M0R2T3
F8WAW2
D6RDX8
H0Y7L5
D6RII0
H7C004
H0YF78
E7EVQ3
E9PQB8
C9JVV1
A0A1B0GV16
H7C1W5
A0A2R8Y549
A0A1B0GVT3
A0A804HIH1
C9JZL5
A0A0U1RQV1
C9J397
A0A3B3ISZ8
A0A7P0T9U9
E9PNV2
A0A2R8Y6C7
I3NI02
H7C3X5
A0A6Q8PG41
E5RG77
E7EWP0
D6REM5
E5RFQ2
E5RFD1
D6RIS4
A0A590UK82
F8W6A4
A0A6Q8PH19
A0A6I8PIU5
F8WDP3
K7ELP3
D6RD22
K7EL56
A2AAY8
F8VRY5
A0A1W2PP77
A0A7I2YQE9
C9JPU3
E7ERR0
C9JJS3
A0A0G2JS65
F8VX73
Q5W0V1
C9J7L2
H3BN93
A0A087WZM2
K7ERZ7
A0A6Q8PFW1
K7ERP3
H0YFJ7
C9J463
A0A286YEV5
H0Y6D1
D6R9C4
H7C5N5
C9J905
H0YBJ1
K7ESP4
C9J6C2
A0A286YEX1
J3KRJ1
X6RK18
F8WDU8
U3KQR3
K7EK56
E5RH13
I3L2D8
A6NKB8
E9PLK4
G3V3T8
A0A804HKN5
A0A494C0X0
H7C443
E5RG55
S4R3Q6
D6RA27
K7EN36
A0A2R8YEW7
A0A590UJ28
A0A494C1N8
H7C0A1
F8VYZ2
A0A087WVJ0
A0A0U1RQK2
D6R9Z0
A0A5F9ZH99
K7ERR2
J3QLJ7
D6R9S6
A0A0D9SF89
J3KSH6
H7BXX0
B1APT5
E9PEJ1
H7BZL3
A0A804HI52
K7EJT0
E7EV99
A0A087WWV3
J3QKS3
I3L1H7
A0A5F9ZHT0
F5GX40
H3BVC4
E7EV89
H7C533
A0A140T922
A0A1W2PRI1
J3KSI4
E5RHX0
A0A0J9YXL7
A0A1W2PS08
C9JIG7
G3V488
A0A7I2V4C1
E9PL44
H0YLR4
H0Y7H4
A0A087WXD9
A0A5K1VW94
D6RD44
H7BZP4
Q5T0Y4
H0YCI3
C9JMV8
A0A0C4DFP4
J3QQP3
A0A2R8Y6V0
H0YAP6
A0A1W2PPR2
A0A7I2V474
H0YFG4
M0QXH4
A0A2R8YET0
C9JDM3
X6RD49
H7BZM2
R4GN95
A0A804HL54
H7C4H4
C9JV14
X6RKY7
K7EKS5
H0YNN6
F8W754
E2QRN8
H0YJF4
E5RGH4
E9PK79
H7BXP2
H7C372
F8VTT5
A0A2R8Y2F6
B1ALP6
A0A0D9SF60
C9JMN3
A8MVH1
D6RCA6
I3L1K4
C9IZQ0
J3QL50
D6REZ4
H0YMN3
D6RGK9
F8WC66
H0YHY5
H0YKQ6
A0A2R8Y4X2
D6RFF5
F5H5U6
G3V2T4
F8VYY3
F5H7J4
A0A804HL10
A0A0U1RR38
A0A804HKJ4
A0A804HL76
H3BP04
A0A494C1E3
A0A804HJW5
H0YD38
E7EVK1
J3KSI3
A0A087WT99
T1ECW5
F8WAS9
U3KPT1
F8W0S4
H0YG28
F8VRZ8
E7EQJ0
A0A499FIY5
C9JYS9
H0Y8X6
H7C472
G3V2B9
H0Y7W5
K7EMB0
H7BZ39
A0A7I2YQN4
A0A804HL26
A0A087WTJ8
E9PM79
K7ELD5
E9PKF7
U3KPW2
A0A0U1RQE1
H0YGK4
A0A494C0J4
E7ETP9
E7EQD3
E1B6W4
H0YBF4
H0YCP0
H0Y4U9
C9J6N5
H0YFD4
F8WDY1
H0YHD3
F5H876
E5RFV7
A0A7I2V2F3
H3BPT8
Q7Z6S5
A0A087WU26
F8W543
M0QYC8
A0A3B3IRY8
E5RJL7
K7EMM1
D6R981
J3KSY3
E7EU82
H3BTC2
A0A0A0MT84
A0A1B0GV69
H0Y9R4
I3L4V0
F2Z2K0
E9PPJ0
J9JIF5
A0A7P0T8N2
A0A0J9YX44
F5H4U1
H3BRA2
F5GY73
K7EQV3
A0A2R8Y7L2
H0Y872
H7C3Y7
E5RFT1
E5RIQ8
Q5T290
Q5T1H5
F8VPN9
H0YNK2
J3KN23
M0QZW6
K7EID0
H0YLX6
K7ELF6
C9JYY6
J3KS41
A0A0G2JMZ3
A0A1B0GU32
M9MMK8
J3QTB2
H0Y3K3
F8VVX2
A0A0C4DGF9
A0A1W2PQH4
H0YGT6
E7EPY9
E9PLF3
D3YTH5
A0A140T9R6
H0YAQ3
R4GMW4
A0A087WZ32
H0YMU9
A0A087X1H5
R4GNG4
A0A140T941
A0A7I2YQV8
H0YM76
F8WD83
A0A2R8Y7E9
C9JQM9
E9PJR3
F5GYV4
F5H4Y5
E7ESJ2
H3BRX6
A0A669KB72
A0A3B3ITH9
G8JLL2
A0A7P0T9W1
J3QLE8
C9JD58
H0Y8L1
K7ESA4
A0A804HI14
J3KSA4
A0A087WYW1
A0A1W2PQ05
A0A2R8YEY4
A0A499FJT0
E5RJJ6
J3QL47
H0YC39
A0A2R8Y471
A0A140T914
K7EPG6
A0A140T9K0
A0A6Q8PG61
R4GMW3
E9PMU9
M0R349
A0A087X0K5
F5H2R9
H3BTW3
H0Y6C0
H3BV97
A0A7I2V2H7
J3QKY6
A0A7I2V5H9
A0A1B0GVV6
H0Y8L4
A0A1W2PPI7
H0YN66
K7EKI0
M0QXW6
H7C1A8
M0R0P9
A0A494C178
A0A1W2PRB4
M0R205
H0Y9F5
B5MC31
A0A6Q8PG18
H3BPW8
F8WCV9
M0R1A1
A0A3B3ITF6
A0A6Q8PG87
A0A286YFJ7
A0A3B3ITJ1
F8VRD4
H7C351
F6VRR5
B0QY86
H0YMX8
C9JWU8
D6RGK1
D6RCC1
H3BSZ7
E9PK69
K7ENN5
A0A0G2JN23
E9PPU2
A0A494C0U1
V9GYG2
A0A1B0GVH0
H3BQ09
H3BTX0
A0A2R8YDJ2
E5RFV0
K7EQQ7
A0A1Y8ELN7
M0QZJ5
A0A2R8YGZ3
H0YLM1
F8VSB2
A0A2R8Y535
E9PHB0
A0A6Q8PH75
F5H6Y8
H0YBY7
A0A804HKS8
H0YBE7
A0A590UK03
A0A7I2V482
X6R3J2
E9PHI6
A0A5F9ZHE2
G3V2F1
A0A0J9YWK1
C9JRR4
R4GN64
A0A494C0I7
E7EV13
C9J7M1
K7EIU8
K7EM91
H3BNI5
E5RGA7
F8WBS9
A0A1W2PQL0
C9JZ80
B0QYS7
A0A087WTR1
H0Y662
H0YGQ4
R4GNA6
A0A2R8Y5Y8
H0Y9Z8
D6RJI5
F6RFD5
D6RBM3
A0A0C4DH21
M0R393
H3BQY3
C9JXQ9
F8VZK7
E5RHW5
D6RF97
H7C5J8
K7EIV5
Q5T532
K7EPJ3
H0Y501
A0A7I2V2M5
A0A494C0V5
E9PIQ9
A0A669KBL1
A0A0A0MSN4
E9PIF6
M0R2C6
H3BNF7
E9PPJ8
F8WF71
A0A1B0GX61
A0A7I2V3D8
C9JYL6
J3KT89
A0A087WUP6
M0R0K4
D6RA10
C9JW66
A0A1B0GUJ4
H7BYT7
H7C1I7
D6RF83
F8VUY8
A0A590UJ18
A0A1B0GWC8
E7EQN5
F8WCP8
A0A087X1W5
F5H3X6
G3V2G7
F8VWW7
E7EUC7
A0A1B0GV26
E9PLY3
A0A7P0TA54
A0A804HI12
E9PI45
A0A2R8Y6Y6
C9IZ55
A0A3B3ITM4
F5H867
H7BZC0
C9JTB2
D6RCP8
E9PJE2
A0A804CBI3
H0YGZ6
A0A7I2V4U3
F8VQS9
A0A087WZU7
A0A2R8YDM0
C9JWU7
C9JUY1
J3QQJ5
H7C1B3
F8WFA6
A0A087WW74
A6PVM6
A0A7I2V577
M0QZ88
J3KP06
H7BZL5
H0Y6R4
A6PVN5
B1AKR3
D6R9X8
B1ALD1
A0A140T9Y8
A0A0J9YYL3
K7EMM6
J3KT42
A0A5F9ZHC6
F2Z364
A0A087X0S4
A0A140T9K3
A0A096LNR8
A0A590UJY7
F5GZR9
J3QR26
F6XM74
H3BV42
B0QYJ3
C9J7M8
F8VWB3
J3KSU9
K7EJM2
F2Z391
E9PR45
A0A7I2V5D4
B1AHR2
A0A087X136
B9A025
Q5JV20
F8WDI8
F8WDA6
D6R973
E9PPP6
A0A1B0GX16
G3V4Q6
K7EMN1
H0YJK9
H0YDY1
C9J9Z8
A0A1W2PPE4
C9JAE4
F8WEZ8
A0A1B0GTL7
M0R0Q4
E9PJY9
M0R0T8
J3KT96
D6RBQ1
B7WP89
H3BMM9
E5RGH6
A0A2R8Y739
E9PPP8
H7BZ20
G3V503
A0A0A0MTG5
H7C5G7
A6NFI1
A0A499FJX5
H0YJV9
E9PI76
D6RAP4
A0A0C4DG75
A0A0A0MT08
H7C1L2
D6RDY8
E5RGC1
A0A494C0F3
E9PP45
F8VXT4
F8WCD5
H7C2N5
E9PH38
E9PRP3
A0A5F9ZI76
X6R886
A0A2R8Y4S7
C9J2Z7
F8W059
A8MZ54
H3BTK9
E5RFX4
F8W1T5
J3QR06
A0A087WZT9
E5RFJ7
A0A0C4DG86
K7EQF8
M0QZV9
K7EN93
M0QXL4
A0A7I2V4N8
A0A5S8K798
J3QRR7
D6RC40
A0A0C4DFY2
C9JWL6
H0YDD6
H0YJ69
J3KP33
A0A1W2PQL2
H3BMC1
G3V451
A0A0D9SG79
M0QZA1
F5H4S8
H0YIZ5
A0A087WTS8
E5RGL8
A0A6Q8PFG7
F5H105
H3BM93
H7C101
H7C266
A0A1Y8EH08
K7ENK0
J3KQF2
A0A7P0TB56
H0YC22
H7C4Q2
A0A087WTU9
E9PII1
A0A1C7CYV6
E7EUM4
A0A0D9SER6
A0A182DWF4
E9PQ33
X6R6V8
A0A6Q8PF50
C9J4W5
F5GXG1
A0A2U3TZM1
A0A804HIY9
J3QRB9
A0A286YF08
V9GYG9
A0A2R8YE48
A0A804HLA0
Q5T5H1
M0QYT0
A0A0U1RR53
A0A804HJ93
E9PKE9
F8WFC0
H3BVB7
H7C3K9
A0A669KBE5
A0A1W2PQX1
U3KQ67
C9JPE8
H0Y946
E9PQG4
F5H388
H7C5E8
G3V333
B1AHK0
A0A804HKQ8
V9GYT2
C9J4K0
D6RJC2
J3KS50
G3V2H0
A0A804HIJ4
X6R9A6
A0A1W2PQS8
I3L2Z6
E7EX18
M0QZI3
H0YG79
H0YEU7
E5RH61
H0YI98
H7C4M3
F8VUZ2
F8WBH1
E9PPE7
M0R2L0
K7ELA9
F5GXY9
E5RFR8
H3BVF7
E9PIN8
H3BN88
R4GNC1
F8W8M4
I3L2B9
H3BP76
F5H251
H3BTS7
F5H7P1
A0A6Q8PG07
A0A804HKZ7
A0A7P0Z491
H0Y351
A0A2R8YFU1
C9JSU1
E9PM34
A0A2R8Y6U7
A0A2R8Y5I3
A0A7P0TAF0
A0A7I2V488
A0A2R8YD96
A0A7P0TAL2
M0QZH6
F5H4E8
D6RB15
R4GN09
F8WD49
C9IZE0
C9K0F0
C9K0D5
H7C0N9
E9PQS7
E5RFI5
E9PI86
E9PMH5
C9JEH7
A0A140T947
F8WDI4
D6RI11
M0QXF6
E5RK35
A0A2R8Y781
A6PVY2
A0A7P0T953
C9J6B0
A0A7P0T837
D6RCM5
B1ANY6
A6NL68
H0YD00
H7C1R1
A0A804HL33
H0YEE8
C9JPM9
K7EJI2
I3L3W5
G3V383
G3V3M1
C9J3W4
A0A096LNY5
A0A804HJC4
C9J2J0
A0A5F9ZH84
I3L4T0
H7C1M7
A0A7I2V646
F8WE49
K7EJP0
A0A087X0F4
H0Y7K5
A0A0A0MRF1
H3BTU6
H0YF77
K7EJR8
J3QRV2
H7BXM1
A0A494C0B6
K7EIW9
A0A7P0TAX0
K7ER10
H0YG10
A0A087WVC0
J3KSG1
E9PBE1
H0YGR4
A0A075B710
F8WES9
K7EIW8
G3V4F4
J3KRB8
H7C4F3
A0A286YFN4
A0A087WT94
F8VXQ4
E9PEX9
E9PQ84
H0Y9W0
F6S1J4
J3QLK1
D6RAS5
A0A0D9SG93
F8VRJ1
G3V3S0
H7BY04
A0A087WW76
A0A1W2PPC6
E5RI68
M0QZR7
A0A087WZI8
A0A7P0TB28
H0YNQ1
A0A1W2PRR5
E9PQD9
F5H2F2
A0A1B0GWH8
F8VWH8
A0A0D9SGF7
F8W8V4
H7C4V4
E9PJE7
Q5T6R1
F5GXF0
D6RJA5
H0YHK3
H0YBW0
J3QS43
A0A3B3ITT3
J3KPI9
A0A286YFD7
H0YFC1
E9PSI0
C9JM00
E9PDQ1
H0YE44
C9JQE8
A0A6Q8PG17
A0A1W2PQT3
A0A0C4DGW7
H0YL10
F8WB14
C9JYB3
F6T542
F5GXD9
H7BZZ8
A0A669KB60
F8WEF6
C9JTR0
C9J8X8
E9PKH4
D6RB06
A0A0A0MR92
H0YNV7
V9GZ09
R4GNJ5
M0QWZ6
E9PRF5
A0A804HJ13
C9IZ89
A0A087WVI3
A0A1X7SBZ8
E9PH36
A0A2R8Y5G8
F5H6Y0
E7ESU0
A0A1W2PP38
Q5VZ73
H3BSF8
D6RGD4
H0Y3T9
D6RIE4
C9J0G4
H7C0Y8
A0A7P0T8V1
H0Y500
F8W705
I3L331
H0YJ74
J3KTK8
F8WC43
A0A7P0T8I8
F8WC37
C9J4J8
A0A494BZY1
F8WCG8
F8WEK4
A0A2R8YFE2
H0Y6E8
D6RHJ2
E9PQQ4
U3KQD9
A0A1B0GWB4
E9PJ63
A0A0C4DFQ3
K7ESG9
A0A804HJ22
B1AL69
H0YEU2
J3QRY4
A0A2R8Y512
H7C512
A0A0G2JLW8
A0A1B0GVL2
E5RHE1
A0A2R8Y5A7
A0A0G2JRF5
M0QX72
B1AH77
F5GZQ9
A0A2R8Y5M6
F5H020
A0A669KB09
H0YIY0
H7C4J3
C9J532
A0A494C0Y0
E9PNJ5
M0QYN1
F8WDY8
A0A2U3TZM0
E5RI20
C9JUF8
H7BZF9
A0A804HI51
H3BUS3
K7EID2
J3QQJ9
H3BSQ8
H3BUU2
H3BR79
E7EPF5
H3BTG9
E7EM97
F8VRG6
A0A0A0MR72
A0A2R8YFB7
F5H4W1
E7ERE1
H0Y8G6
E9PHZ4
F8WE61
H7C2Q7
H0YLF8
H7BZI9
G3V2M1
E5RG73
H0Y868
C9IZZ8
A0A087WU59
A0A1W2PRU3
H0YB83
B5MCW3
A0A2R8Y454
H0Y4J4
F5GXD1
D6RDJ7
A0A6Q8PFW4
F8WC57
A0A075B7C0
V9GYX6
K7EKR9
A0A590UJQ3
H7C0U5
H3BSQ5
F8VZK3
H0YET3
H7C123
A0A2R8Y6M2
A0A5F9ZI35
A0A2R8Y709
J3QSG8
H3BP25
F5GZZ3
D6R9R6
M0QZL2
D6RCE7
C9JRA9
H0YGR9
A0A7I2V5C6
F5H610
A0A7P0TAD2
H7C133
H3BVA8
A0A7I2V4X2
E5RJ42
A0A3B3IRR2
F8VVY7
M0R352
A0A1B0GV18
K7ES94
H7C0A7
H7C580
X6RAV4
B7ZBA9
A0A494C136
H0Y711
A0A3B3IU43
F5H3W0
A0A1X7SBY3
V9GZ38
A0A6Q8PHU0
H7C4F0
D6RIV7
F5H3A2
H3BRY3
H0YGH8
E7ESU7
J3QQM1
H0Y6K7
A0A1B0GXG0
C9J3Z0
H0Y9P3
M0QYT5
H3BV90
F8W133
J3KPG0
H0YNP7
S4R310
B7ZBA4
E2QRN0
H0Y945
F8WE35
A0A6Q8PFD1
A0A6E1W401
F8VWH9
A0A6Q8PFF5
A0A6Q8PHC7
A0A0G2JS89
A0A6Q8PH28
A0A140T9E2
A0A669KBD5
A0A140T9Z9
A0A0G2JRL8
A0A669KBG6
A0A0G2JQN8
A0A6I8PII9
A0A7I2YQ79
A0A6I8PL75
A0A7I2V2Y0
A0A7I2V578
A0A0G2JMN8
A0A0G2JPP7
A0A140TA59
A0A0G2JNS7
A0A669KBB1
A0A7I2V616
A0A182DWH0
A0A140T9K8
A0A140T9J1
A0A7I2Y4M9
M0QXM9
B5MDS3
H7BZ51
A0A7P0T8R0
A0A804HIB7
E9PSH1
E9PJL8
F8VW48
H0Y786
M0R1N0
H0Y831
A0A7I2V637
D6RHY9
H0YJY3
A0A0C4DFR4
F8WFE4
E7EWD3
C9J4L7
C9IYY0
G3V5N7
A0A140T921
A0A494C1J5
A0A3B3IU30
C9J979
A0A494C1D2
A0A499FIS8
H3BN33
C9J0A8
A0A7P0T846
K7ENF9
A0A1B0GX04
F5H361
H3BVI6
F6TDL0
G3V5U0
H3BQC7
M0R261
H0YKB6
G3V277
A0A804HJU2
H3BTU3
M0QXH8
F8WB87
C9J0X4
C9JA95
D6RFY5
H0YEX2
E9PLK2
F5GYY1
H0Y420
F5H552
A0A087X1S9
J3KS79
H7C086
E9PPL3
D6RBB7
A0A0C4DFS5
D6R9Q5
D6RCQ9
A0A140T9W4
B7ZBC9
A0A1B0GUQ3
F8VUJ3
A0A087WTI0
Q5JX52
F8WBR7
F2Z2T0
A0A7P0T9V0
A0A6Q8PGR9
J3QQP1
A0A075B6Y0
E7EPU2
H0YHY8
C9JKT1
B1AP46
E9PJC4
G3V2D3
H7C482
F8VTZ0
D6RIF3
B1AHD1
E9PP28
R4GMX2
A0A087WXH0
H0Y3B8
A0A494C000
U3KQ66
K7EQR9
M0R3G1
F5GXY1
J3KPK0
E5RHC1
H7C563
H0YNH7
A0A087WUS5
F8W8J5
K7EJJ2
A0A0C4DFM9
A0A0D9SFW8
F8WEG2
I3L536
A0A0C4DGS7
A0A2R8Y7Y5
H3BQ58
G3V490
K7ELG3
E7EVL7
A0A6Q8PF47
H7BYU7
C9JBU3
Q5SZK0
Q5TCH6
J3KMZ0
A0A087X1P9
M0R049
A0A7I2V5U0
C9JB55
Q5QP56
A0A2R8Y862
A0A2R8Y633
E5RHB0
A0A286YEW2
A0A096LNV8
F8W0B5
C9J8K0
A8MZI4
H7C2R8
A0A804HKG4
K7ES27
M0R1C8
F5GWT8
H0Y4R3
A0A087WT55
J3KSB7
A0A7P0T8C3
C9J5V7
A0A1B0GU68
R4GN42
A0A6Q8JR05
A0A1W2PQZ1
H0Y485
A0A075B6W4
A0A140T9J6
A0A5F9ZHE4
A0A6I8PL85
E9PDB0
E9PJB9
A0A0D9SFB1
H0Y7T7
E5RHD6
A0A3B3ISU2
A0A0C4DFN0
A6PVN3
A0A1W2PQG7
E9PEG3
E9PJF4
I3L0U1
C9JJM2
H0YEJ2
H3BMA4
A0A7P0Z455
A0A1W2PR55
F8VXF5
E5RK75
H0YHL7
A0A0A0MSJ6
F5H0D6
A0A0A0MRJ7
A8MX29
K7ENC6
D6RBQ2
H3BQS9
B0QYT4
A0A0A0MQX0
F8VU10
G3V2P8
H0YE03
D6RAA0
C9IZN5
A0A804HIG1
H7C069
B1AMP1
A0A7I2V542
A0A7P0T938
H7C1N1
M0QY38
H0YN68
G3V2Y2
A0A494BZY9
J3QRV3
H0YGK7
A0A804HK64
H0YKT8
A0A590UK99
H3BPY1
C9JR00
A0A5F9ZA98
U3KPU4
C9JK31
D6RGD0
E5RGJ2
K7EKT2
A0A669KBE2
H0YJL3
A0A087WV20
X6RC15
A0A804HL78
H0Y368
A0A494C1N0
H0Y332
H3BT30
H0YMC0
I3L4Y6
K7EQP4
J3QQW9
H0Y6K1
A0A7I2V4A1
A0A669KB28
B8ZZA2
K7EQX2
H0YHU4
A0A2R8YD83
A0A669KB52
C9JW67
I3L3K7
E9PI08
F8W6K1
A0A1W2PNF7
H3BSD2
A0A1W2PPJ6
A0A804HI90
F5H789
Q5TGM0
B1AHD3
H7C0D9
A0A087WXJ2
H7C1T3
A0A0U1RQJ0
G3V322
J3QR83
A0A140TA52
D6RDH5
C9J664
R4GMR2
J3QRD9
E2QRG8
E5RHB1
H0YJV6
C9JNQ4
B0QYK2
A0A087WXS8
A0A0A0MQS0
K7EKU4
H0YKA3
G3V2Y7
K7ESP1
A0A0A0MSU7
G3V513
A0A2R8Y731
E5RH48
F8WAY7
H7BZ24
H0YD36
A0A140T956
H3BP95
C9J7F3
S4R2X9
D6REB9
F5H802
A0A0A0MSS9
C9J4Y6
D6R915
C9JTE9
F8WED6
K7EQS7
H0YMC9
K7EKH8
A0A494C1L8
A0A6Q8PGZ4
H0YMA0
S4R3B1
E5RK44
A0A7P0TAN7
H0YBM6
H0Y8H7
H7C3I0
M0R0E3
I3L4J6
H9KV53
H3BV72
H7BXE0
A0A1W2PQ75
E9PAW7
A0A804HJV5
K7EN99
H0YAK0
D6RC60
D6RFL1
H0Y938
C9JY01
H7BYI7
H0YI14
E7EX17
E7ERK3
A0A7P0TAC3
F8VX48
J3KTP6
A0A7P0T862
H3BPQ3
F6SDC8
H7C458
A0A7P0T8U9
E9PKS4
E9PRT6
K7ESG6
A0A0A0MSI6
Q9BR54
A6NJU6
E9PIT0
C9J739
C9JHL4
H0Y9X8
A0A1B0GXA9
Q5JW48
C9JLX3
H7C4J9
B5MDK9
H0YF30
F8WB94
A0A0A0MQR7
A0A494BZU1
A0A096LNX7
A0A2R8YCR5
M0R0F9
A0A0C4DFV3
A0A0A0MSX6
A0A087X051
H3BQK5
A0A494C1J9
A8WI61
K7EKF0
A0A0A0MTS0
A0A3B3IS94
H0YMR6
B9A057
G3V3G2
A0A7P0T8Q1
F8VW40
R4GMR6
H7C0X7
F5GYZ0
E9PR12
H0Y340
C9J0A7
H7C4I2
A0A7I2V4Z9
A0A087WW23
B0QY89
J3KS06
A0A7I2V3J9
K7EQ05
A0A7I2V3W8
K7ES11
F5H1B0
C9JWF0
H3BQW2
D6REW7
A0A087WX67
A0A804HJW3
K7ERG2
A0A804HIB9
H7C5L6
A0A7I2V5L1
H0YN92
A0A7I2V5N5
J3KNJ4
F8W030
F5H189
F5H847
E7ET55
H7C089
A0A1W2PQQ7
R4GMT0
G3V3N3
A0A2R8Y4Y2
C9JPH9
A0A087X243
A0A087WWS5
A0A087WYN0
H0YD52
E5RH69
E7ENB7
H7C4U0
E9PNN6
A0A0D9SFK2
A0A804HIP9
E5RHX8
A0A140T9P9
B0QZK5
A0A7I2V526
H0YES4
C9K0M0
A0A3B3IRK2
A0A2R8Y7E3
H0Y4D6
C9JAZ1
H7C377
A0A3B3ISK3
G3V4W5
A0A494C182
A0A1W2PS45
A0A590UK86
D6RCA7
A0A0C4DG50
C9JF31
C9JMZ3
H0YDP8
A0A286YF78
H3BPJ9
A0A0G2JLK3
A0A2R8YDN5
K7EM75
A0A0U1RRI8
C9J1R4
E9PL85
H3BSB5
K7EP21
A0A7P0T9C0
E5RGN5
M0R1X9
I3L0L6
E5RHV4
E5RHB9
K7EJL0
A0A5F9ZHL3
E5RHY1
Q5JYG4
A0A1B0GTQ7
A0A0A0MRJ0
H3BN60
K7EJQ9
A0A1B0GWI2
D6RIW3
G3V499
M0QYF4
K7EPJ8
H0YEJ7
H0YMW5
A0A804HKG8
E9PL90
H3BMD5
A0A7I2V4Z2
D6RA54
C9JA26
H0YC60
J3KTB5
E9PMA6
H0YJB4
J3QLH9
H0YC80
H0YM21
C9JAX4
E5RJM5
A0A2R8YFB9
H0Y3V9
F8W1F5
H7C5C8
A0A2R8Y6C1
E5RI96
A0A2R8YFF4
H7C0A6
F8VTQ6
F5H2L2
H0Y864
F5H3F0
C9JAJ6
M0R1K9
A0A1B0GV33
H7C1M9
A0A2R8Y7M7
A0A0C4DGR7
C9JPD5
E9PMX5
H0YN91
M0R2M4
S4R3W3
K7EMN2
B1AKJ3
A0A2R8Y5N5
A0A7P0TBL3
H0YAG6
H3BUP6
A0A0U1RQH1
A0A5F9ZHW5
D6RFH5
E9PDP5
X6RER8
A0A0G2JK05
I3L4X6
A0A1W2PNZ7
E7EV01
A0A0A0MSP4
C9JJZ8
V9GYN2
E7ERS6
H7C3P7
I3L1Z4
E9PMN3
M0R2X4
H3BQ13
A0A286YF10
E7ENJ6
C9K0E4
A0A5F9ZHY7
A0A1B0GW71
F5H5C0
E5RFZ3
A0A2U3TZT0
K7EIU4
C9J8H1
A0A7P0TB53
C9J9N2
B1APF9
A0A5F9ZHS6
A0A1W2PQC2
A0A0R4J2G7
J3QQV0
H0Y9J5
A0A5F9ZHW2
B1AKN5
A0A494C079
A0A7I2V436
A0A7I2YQX1
A0A286YEW4
A0A590UJR1
H0Y9F8
C9JDI6
H7BZQ0
M0R1D6
J3QQT9
F5GYU3
A0A7P0Z4H2
A0A7I2V2W2
C9JAU4
A0A3B3ITD8
F5GWT4
H0YD54
H3BUE4
A0A087WUS1
A0A087WX29
J9JID5
F8VV49
A0A1B0GTZ9
C9IZG7
B1AP63
E9PKA7
C9JKR6
E9PK12
B0QYE1
H0YEP3
F8WDF2
J3KSJ1
E5RGK6
E7ERX3
E7EQ34
J3QSZ2
E9PR81
K7EL19
A0A3B3IRK9
H3BV76
A0A2R8YF14
S4R2Z6
K7ER88
G3V5C4
A0A087WYK9
H0Y9T3
K7ELS1
A0A6Q8PHE9
A0A3B3IRQ1
E5RI72
A0A1B0GWF6
K7ELT7
C9J9P7
H0YM93
A0A2R8Y5M9
A0A140T8X7
A0A2U3TZS7
K7EIY1
Q5JUE9
K7EIX2
A0A5F9ZHS3
A0A3B3IRZ5
A0A804HL73
E3W990
E9PPE0
H7C073
A0A1W2PQH5
A0A0U1RRA2
I3L2D4
A0A5F9ZI01
H7C345
H0YJ82
E5RFL3
H0YL93
E9PP52
J3QQL8
A0A7P0T822
A0A7I2V2Z7
A0A1B0GUX5
A0A087WX14
I3L223
A0A2R8YEZ2
Q5SXX4
H0YEZ5
A0A087WSY3
A0A087WWF6
J3KRK8
A0A087WZI0
E9PEX6
E9PLD7
A0A7I2V620
H7C321
E5RK11
A0A1W2PQK9
H7C4E4
A0A0A0MQT4
F5H2X2
M0R2Q6
G3V474
B9ZVT1
A0A140TA32
H7BZB6
A0A087WZQ4
E7ER68
C9JPA1
E9PS89
E7EWR7
C9K032
R4GNF1
H0YKS2
U3KQJ0
C9JCS0
D6RB24
F6SQZ1
F8VYK3
D6RHH9
I3L334
A0A0D9SFK0
K7EQK1
F8W7U6
K7EJX1
M0R1E3
A0A5F9ZHL7
E5RJN7
H3BMW6
A0A087WYG6
H7C3Z6
Q5QPN5
K7EM53
A0A0J9YY35
E9PIL0
R4GNH3
A0A494C0Z5
A0A140T9E5
A0A087X0Z8
A0A494C1J6
F8WBY3
H0Y7C8
A0A087WX56
B1APQ0
F5H4H1
C9JZL3
H3BQZ5
H3BTF0
A0A2R8YD53
H3BR40
K7EPI1
A0A087X1D4
F5GXC0
H0YKR1
J3KRJ3
M0R211
H7BYG7
C9IZ93
M0R2M1
A0A7P0TAS1
H0YBZ2
A0A5F9ZH55
A0A6Q8PFP2
I3L3R4
C9J524
D6RBL4
M0QZQ0
[truncated: 99,015 more rows]
