# Supplementary material for: d-StructMAn: Containerized structural annotation on the scale from genetic variants to whole proteomes
Source: Gigascience. 2022 Sep 20;11:giac086. doi: 10.1093/gigascience/giac086 (PMC9487898; doi:10.1093/gigascience/giac086)
Supplement: giac086_Supplemental_Files [file giac086_supplemental_files.zip › supplementary_materials.xlsx]

## Sheet: Supplementary Table S1 - Human proteome dataset
Uniprot AC ID
P04439
P04439-2
P01911
P01889
P31689
P31689-2
P08246
P10144
P63244
P25685
P25685-2
P10321
P10321-2
Q6P2E9
Q6P2E9-2
O60271
O60271-2
O60271-3
O60271-4
O60271-5
O60271-9
Q05086
Q05086-2
Q05086-3
P42694
P42694-2
Q9UBS4
Q96B97
Q96B97-2
Q96B97-3
P29320
P29320-2
Q9NYL2
Q9NYL2-2
Q9NYL2-3
P61916
P61916-2
O95905
O95905-2
O95905-3
P15822
P15822-2
P15822-3
Q9UDY4
O95273
O95273-2
O95273-3
O95273-4
O43166
O43166-2
O43166-3
Q6FHJ7
Q12802
Q12802-2
Q12802-4
Q12802-5
P22897
P22897-2
H0Y7N1
I3L379
Q3B794
H3BR59
B4E227
A0A0G2JI86
F5GY51
J3QS31
G3V1N2
Q7Z773
B4DXC8
B4DRP8
I3L3R1
H3BNN3
H3BMD1
D6RGG9
V9GY14
A0A2R8Y4I0
H3BU71
G5E9A6
A0A6Q8PGG6
E9PKQ9
E9PM18
H0YFR5
Q5QP12
B3KNB6
H0YCV8
J9JIC6
B9EG95
H0Y9J8
H3BQQ4
Q53RZ3
A0A6Q8PH81
G3V2Y8
B3KP42
K7EM20
E9PIU7
J3KPJ9
Q6GPI0
A0A7P0T937
Q4G141
H0YLI7
B4DZA8
C9JR15
I3L2S7
E9PLL0
M0R292
A0A286YFI5
H7C3I7
D6RI01
C9K0I4
B4DIB9
Q5SSB8
G3V0F5
G3V172
E5RH18
H3BU50
A0A7P0T9I7
Q8IXA3
A0A075B7B0
G5EA48
E9PN34
J3KTN9
A0A0G2JK30
A0A0A0MQR0
B4DHE8
Q5SSV3
A0A7I2V3E2
A0A087WV92
H3BRY4
D6RIZ7
C9J2R4
A0A0S2Z5C6
A0A669KB87
I3L1A2
A0A087WZL1
Q5SRP5
A0A7P0T917
A0A087WW94
A0A0G2JQP8
F2Z2G2
H0YL33
A0A0C4DFM5
B4DV11
A0A0J9YWT4
B1A4G9
E5RJ15
C9JJ39
B7Z6P3
G3V1R7
D6RB75
A0A590UJZ4
H7C026
A0A1W2PPI1
M0R057
E9PN63
A0A6I8PR93
K7ELB5
E9PK49
H7C4Z5
D6RF61
H7C2R7
M0QX52
H3BU82
H0YCN4
A0A669KB92
M0QZN5
H3BMN3
D6RD49
E9PQV2
E5RJ03
H7C0R2
A0A2R8YE93
M0QYP8
H0YCF1
A0A1B0GVE2
G3V5D2
F8VVA7
E9PIC6
F8WBC6
H3BP65
A0A2R8Y640
A0A2R8Y488
A0A6Q8PGL0
H7C0N7
F8VUX1
V9GY82
H3BTA2
A0A804HIV4
H7C042
C9JC07
J3QQK9
H0YLK9
A0A0D9SF30
F8WE17
A0A494C1I6
A0A087WVZ2
H3BNY2
H0YA78
D6RAV4
D6R9M0
E5RK22
J3KS73
J3QL52
A0A140TA02
E7ETN1
B5MCZ9
H3BQI5
A0A590UK33
G3V2W9
E5RJQ4
E9PDJ9
H0Y4J7
H7C4L0
D3YTH1
K7EJ53
H0Y949
A0A1B0GW03
A0A087WV00
D6RAN6
E7ERI8
C9JRR6
M0R019
Q5T8Z2
H3BR63
H0Y4Z2
H3BRQ4
F8WCN6
F5H5U4
A0A7I2V5D0
A0A590UK64
G3V320
H0YM26
M0R1Z8
D6RE82
E9PP22
A0A0A0MSM9
H7BZT8
F8VVC4
H7C0M3
H3BLW6
A0A1D5RMP8
F8WF04
A0A1B0GVJ3
J3QLV5
C9JNZ0
F8WC16
A0A1B0GTC4
A0A0A0MP75
E5RIE5
H7BXH2
H7C2U8
A0A669KBG4
F8W7D4
A0A140T953
H0YKS0
A8MTV0
A0A0A0MR03
A0A2R8Y4X1
A0A7I2V2K2
A0A286YFM7
H3BUK0
G3V3U8
Q5JRP2
M0QYJ5
E5RJC9
H0Y7Q3
A0A6Q8PGC7
C9JTV5
K7EM82
H7C0M8
E9PSB8
G3V4C6
J3KS16
E5RJI5
H0YH48
F8WEC8
D6RGV9
H0YID5
A0A087WW83
A0A087WX99
E7ESS1
A0A6Q8PH17
A0A096LPB3
A0A087X1C6
A0A7P0T840
F5H0E9
M0R2T3
F8WAW2
D6RDX8
H0Y7L5
D6RII0
H7C004
H0YF78
E7EVQ3
E9PQB8
C9JVV1
A0A1B0GV16
H7C1W5
A0A2R8Y549
A0A1B0GVT3
A0A804HIH1
C9JZL5
A0A0U1RQV1
C9J397
A0A3B3ISZ8
A0A7P0T9U9
E9PNV2
A0A2R8Y6C7
I3NI02
H7C3X5
A0A6Q8PG41
E5RG77
E7EWP0
D6REM5
E5RFQ2
E5RFD1
D6RIS4
A0A590UK82
F8W6A4
A0A6Q8PH19
A0A6I8PIU5
F8WDP3
K7ELP3
D6RD22
K7EL56
A2AAY8
F8VRY5
A0A1W2PP77
A0A7I2YQE9
C9JPU3
E7ERR0
C9JJS3
A0A0G2JS65
F8VX73
Q5W0V1
C9J7L2
H3BN93
A0A087WZM2
K7ERZ7
A0A6Q8PFW1
K7ERP3
H0YFJ7
C9J463
A0A286YEV5
H0Y6D1
D6R9C4
H7C5N5
C9J905
H0YBJ1
K7ESP4
C9J6C2
A0A286YEX1
J3KRJ1
X6RK18
F8WDU8
U3KQR3
K7EK56
E5RH13
I3L2D8
A6NKB8
E9PLK4
G3V3T8
A0A804HKN5
A0A494C0X0
H7C443
E5RG55
S4R3Q6
D6RA27
K7EN36
A0A2R8YEW7
A0A590UJ28
A0A494C1N8
H7C0A1
F8VYZ2
A0A087WVJ0
A0A0U1RQK2
D6R9Z0
A0A5F9ZH99
K7ERR2
J3QLJ7
D6R9S6
A0A0D9SF89
J3KSH6
H7BXX0
B1APT5
E9PEJ1
H7BZL3
A0A804HI52
K7EJT0
E7EV99
A0A087WWV3
J3QKS3
I3L1H7
A0A5F9ZHT0
F5GX40
H3BVC4
E7EV89
H7C533
A0A140T922
A0A1W2PRI1
J3KSI4
E5RHX0
A0A0J9YXL7
A0A1W2PS08
C9JIG7
G3V488
A0A7I2V4C1
E9PL44
H0YLR4
H0Y7H4
A0A087WXD9
A0A5K1VW94
D6RD44
H7BZP4
Q5T0Y4
H0YCI3
C9JMV8
A0A0C4DFP4
J3QQP3
A0A2R8Y6V0
H0YAP6
A0A1W2PPR2
A0A7I2V474
H0YFG4
M0QXH4
A0A2R8YET0
C9JDM3
X6RD49
H7BZM2
R4GN95
A0A804HL54
H7C4H4
C9JV14
X6RKY7
K7EKS5
H0YNN6
F8W754
E2QRN8
H0YJF4
E5RGH4
E9PK79
H7BXP2
H7C372
F8VTT5
A0A2R8Y2F6
B1ALP6
A0A0D9SF60
C9JMN3
A8MVH1
D6RCA6
I3L1K4
C9IZQ0
J3QL50
D6REZ4
H0YMN3
D6RGK9
F8WC66
H0YHY5
H0YKQ6
A0A2R8Y4X2
D6RFF5
F5H5U6
G3V2T4
F8VYY3
F5H7J4
A0A804HL10
A0A0U1RR38
A0A804HKJ4
A0A804HL76
H3BP04
A0A494C1E3
A0A804HJW5
H0YD38
E7EVK1
J3KSI3
A0A087WT99
T1ECW5
F8WAS9
U3KPT1
F8W0S4
H0YG28
F8VRZ8
E7EQJ0
A0A499FIY5
C9JYS9
H0Y8X6
H7C472
G3V2B9
H0Y7W5
K7EMB0
H7BZ39
A0A7I2YQN4
A0A804HL26
A0A087WTJ8
E9PM79
K7ELD5
E9PKF7
U3KPW2
A0A0U1RQE1
H0YGK4
A0A494C0J4
E7ETP9
E7EQD3
E1B6W4
H0YBF4
H0YCP0
H0Y4U9
C9J6N5
H0YFD4
F8WDY1
H0YHD3
F5H876
E5RFV7
A0A7I2V2F3
H3BPT8
Q7Z6S5
A0A087WU26
F8W543
M0QYC8
A0A3B3IRY8
E5RJL7
K7EMM1
D6R981
J3KSY3
E7EU82
H3BTC2
A0A0A0MT84
A0A1B0GV69
H0Y9R4
I3L4V0
F2Z2K0
E9PPJ0
J9JIF5
A0A7P0T8N2
A0A0J9YX44
F5H4U1
H3BRA2
F5GY73
K7EQV3
A0A2R8Y7L2
H0Y872
H7C3Y7
E5RFT1
E5RIQ8
Q5T290
Q5T1H5
F8VPN9
H0YNK2
J3KN23
M0QZW6
K7EID0
H0YLX6
K7ELF6
C9JYY6
J3KS41
A0A0G2JMZ3
A0A1B0GU32
M9MMK8
J3QTB2
H0Y3K3
F8VVX2
A0A0C4DGF9
A0A1W2PQH4
H0YGT6
E7EPY9
E9PLF3
D3YTH5
A0A140T9R6
H0YAQ3
R4GMW4
A0A087WZ32
H0YMU9
A0A087X1H5
R4GNG4
A0A140T941
A0A7I2YQV8
H0YM76
F8WD83
A0A2R8Y7E9
C9JQM9
E9PJR3
F5GYV4
F5H4Y5
E7ESJ2
H3BRX6
A0A669KB72
A0A3B3ITH9
G8JLL2
A0A7P0T9W1
J3QLE8
C9JD58
H0Y8L1
K7ESA4
A0A804HI14
J3KSA4
A0A087WYW1
A0A1W2PQ05
A0A2R8YEY4
A0A499FJT0
E5RJJ6
J3QL47
H0YC39
A0A2R8Y471
A0A140T914
K7EPG6
A0A140T9K0
A0A6Q8PG61
R4GMW3
E9PMU9
M0R349
A0A087X0K5
F5H2R9
H3BTW3
H0Y6C0
H3BV97
A0A7I2V2H7
J3QKY6
A0A7I2V5H9
A0A1B0GVV6
H0Y8L4
A0A1W2PPI7
H0YN66
K7EKI0
M0QXW6
H7C1A8
M0R0P9
A0A494C178
A0A1W2PRB4
M0R205
H0Y9F5
B5MC31
A0A6Q8PG18
H3BPW8
F8WCV9
M0R1A1
A0A3B3ITF6
A0A6Q8PG87
A0A286YFJ7
A0A3B3ITJ1
F8VRD4
H7C351
F6VRR5
B0QY86
H0YMX8
C9JWU8
D6RGK1
D6RCC1
H3BSZ7
E9PK69
K7ENN5
A0A0G2JN23
E9PPU2
A0A494C0U1
V9GYG2
A0A1B0GVH0
H3BQ09
H3BTX0
A0A2R8YDJ2
E5RFV0
K7EQQ7
A0A1Y8ELN7
M0QZJ5
A0A2R8YGZ3
H0YLM1
F8VSB2
A0A2R8Y535
E9PHB0
A0A6Q8PH75
F5H6Y8
H0YBY7
A0A804HKS8
H0YBE7
A0A590UK03
A0A7I2V482
X6R3J2
E9PHI6
A0A5F9ZHE2
G3V2F1
A0A0J9YWK1
C9JRR4
R4GN64
A0A494C0I7
E7EV13
C9J7M1
K7EIU8
K7EM91
H3BNI5
E5RGA7
F8WBS9
A0A1W2PQL0
C9JZ80
B0QYS7
A0A087WTR1
H0Y662
H0YGQ4
R4GNA6
A0A2R8Y5Y8
H0Y9Z8
D6RJI5
F6RFD5
D6RBM3
A0A0C4DH21
M0R393
H3BQY3
C9JXQ9
F8VZK7
E5RHW5
D6RF97
H7C5J8
K7EIV5
Q5T532
K7EPJ3
H0Y501
A0A7I2V2M5
A0A494C0V5
E9PIQ9
A0A669KBL1
A0A0A0MSN4
E9PIF6
M0R2C6
H3BNF7
E9PPJ8
F8WF71
A0A1B0GX61
A0A7I2V3D8
C9JYL6
J3KT89
A0A087WUP6
M0R0K4
D6RA10
C9JW66
A0A1B0GUJ4
H7BYT7
H7C1I7
D6RF83
F8VUY8
A0A590UJ18
A0A1B0GWC8
E7EQN5
F8WCP8
A0A087X1W5
F5H3X6
G3V2G7
F8VWW7
E7EUC7
A0A1B0GV26
E9PLY3
A0A7P0TA54
A0A804HI12
E9PI45
A0A2R8Y6Y6
C9IZ55
A0A3B3ITM4
F5H867
H7BZC0
C9JTB2
D6RCP8
E9PJE2
A0A804CBI3
H0YGZ6
A0A7I2V4U3
F8VQS9
A0A087WZU7
A0A2R8YDM0
C9JWU7
C9JUY1
J3QQJ5
H7C1B3
F8WFA6
A0A087WW74
A6PVM6
A0A7I2V577
M0QZ88
J3KP06
H7BZL5
H0Y6R4
A6PVN5
B1AKR3
D6R9X8
B1ALD1
A0A140T9Y8
A0A0J9YYL3
K7EMM6
J3KT42
A0A5F9ZHC6
F2Z364
A0A087X0S4
A0A140T9K3
A0A096LNR8
A0A590UJY7
F5GZR9
J3QR26
F6XM74
H3BV42
B0QYJ3
C9J7M8
F8VWB3
J3KSU9
K7EJM2
F2Z391
E9PR45
A0A7I2V5D4
B1AHR2
A0A087X136
B9A025
Q5JV20
F8WDI8
F8WDA6
D6R973
E9PPP6
A0A1B0GX16
G3V4Q6
K7EMN1
H0YJK9
H0YDY1
C9J9Z8
A0A1W2PPE4
C9JAE4
F8WEZ8
A0A1B0GTL7
M0R0Q4
E9PJY9
M0R0T8
J3KT96
D6RBQ1
B7WP89
H3BMM9
E5RGH6
A0A2R8Y739
E9PPP8
H7BZ20
G3V503
A0A0A0MTG5
H7C5G7
A6NFI1
A0A499FJX5
H0YJV9
E9PI76
D6RAP4
A0A0C4DG75
A0A0A0MT08
H7C1L2
D6RDY8
E5RGC1
A0A494C0F3
E9PP45
F8VXT4
F8WCD5
H7C2N5
E9PH38
E9PRP3
A0A5F9ZI76
X6R886
A0A2R8Y4S7
C9J2Z7
F8W059
A8MZ54
H3BTK9
E5RFX4
F8W1T5
J3QR06
A0A087WZT9
E5RFJ7
A0A0C4DG86
K7EQF8
M0QZV9
K7EN93
M0QXL4
A0A7I2V4N8
A0A5S8K798
J3QRR7
D6RC40
A0A0C4DFY2
C9JWL6
H0YDD6
H0YJ69
J3KP33
A0A1W2PQL2
H3BMC1
G3V451
A0A0D9SG79
M0QZA1
F5H4S8
H0YIZ5
A0A087WTS8
E5RGL8
A0A6Q8PFG7
F5H105
H3BM93
H7C101
H7C266
A0A1Y8EH08
K7ENK0
J3KQF2
A0A7P0TB56
H0YC22
H7C4Q2
A0A087WTU9
E9PII1
A0A1C7CYV6
E7EUM4
A0A0D9SER6
A0A182DWF4
E9PQ33
X6R6V8
A0A6Q8PF50
C9J4W5
F5GXG1
A0A2U3TZM1
A0A804HIY9
J3QRB9
A0A286YF08
V9GYG9
A0A2R8YE48
A0A804HLA0
Q5T5H1
M0QYT0
A0A0U1RR53
A0A804HJ93
E9PKE9
F8WFC0
H3BVB7
H7C3K9
A0A669KBE5
A0A1W2PQX1
U3KQ67
C9JPE8
H0Y946
E9PQG4
F5H388
H7C5E8
G3V333
B1AHK0
A0A804HKQ8
V9GYT2
C9J4K0
D6RJC2
J3KS50
G3V2H0
A0A804HIJ4
X6R9A6
A0A1W2PQS8
I3L2Z6
E7EX18
M0QZI3
H0YG79
H0YEU7
E5RH61
H0YI98
H7C4M3
F8VUZ2
F8WBH1
E9PPE7
M0R2L0
K7ELA9
F5GXY9
E5RFR8
H3BVF7
E9PIN8
H3BN88
R4GNC1
F8W8M4
I3L2B9
H3BP76
F5H251
H3BTS7
F5H7P1
A0A6Q8PG07
A0A804HKZ7
A0A7P0Z491
H0Y351
A0A2R8YFU1
C9JSU1
E9PM34
A0A2R8Y6U7
A0A2R8Y5I3
A0A7P0TAF0
A0A7I2V488
A0A2R8YD96
A0A7P0TAL2
M0QZH6
F5H4E8
D6RB15
R4GN09
F8WD49
C9IZE0
C9K0F0
C9K0D5
H7C0N9
E9PQS7
E5RFI5
E9PI86
E9PMH5
C9JEH7
A0A140T947
F8WDI4
D6RI11
M0QXF6
E5RK35
A0A2R8Y781
A6PVY2
A0A7P0T953
C9J6B0
A0A7P0T837
D6RCM5
B1ANY6
A6NL68
H0YD00
H7C1R1
A0A804HL33
H0YEE8
C9JPM9
K7EJI2
I3L3W5
G3V383
G3V3M1
C9J3W4
A0A096LNY5
A0A804HJC4
C9J2J0
A0A5F9ZH84
I3L4T0
H7C1M7
A0A7I2V646
F8WE49
K7EJP0
A0A087X0F4
H0Y7K5
A0A0A0MRF1
H3BTU6
H0YF77
K7EJR8
J3QRV2
H7BXM1
A0A494C0B6
K7EIW9
A0A7P0TAX0
K7ER10
H0YG10
A0A087WVC0
J3KSG1
E9PBE1
H0YGR4
A0A075B710
F8WES9
K7EIW8
G3V4F4
J3KRB8
H7C4F3
A0A286YFN4
A0A087WT94
F8VXQ4
E9PEX9
E9PQ84
H0Y9W0
F6S1J4
J3QLK1
D6RAS5
A0A0D9SG93
F8VRJ1
G3V3S0
H7BY04
A0A087WW76
A0A1W2PPC6
E5RI68
M0QZR7
A0A087WZI8
A0A7P0TB28
H0YNQ1
A0A1W2PRR5
E9PQD9
F5H2F2
A0A1B0GWH8
F8VWH8
A0A0D9SGF7
F8W8V4
H7C4V4
E9PJE7
Q5T6R1
F5GXF0
D6RJA5
H0YHK3
H0YBW0
J3QS43
A0A3B3ITT3
J3KPI9
A0A286YFD7
H0YFC1
E9PSI0
C9JM00
E9PDQ1
H0YE44
C9JQE8
A0A6Q8PG17
A0A1W2PQT3
A0A0C4DGW7
H0YL10
F8WB14
C9JYB3
F6T542
F5GXD9
H7BZZ8
A0A669KB60
F8WEF6
C9JTR0
C9J8X8
E9PKH4
D6RB06
A0A0A0MR92
H0YNV7
V9GZ09
R4GNJ5
M0QWZ6
E9PRF5
A0A804HJ13
C9IZ89
A0A087WVI3
A0A1X7SBZ8
E9PH36
A0A2R8Y5G8
F5H6Y0
E7ESU0
A0A1W2PP38
Q5VZ73
H3BSF8
D6RGD4
H0Y3T9
D6RIE4
C9J0G4
H7C0Y8
A0A7P0T8V1
H0Y500
F8W705
I3L331
H0YJ74
J3KTK8
F8WC43
A0A7P0T8I8
F8WC37
C9J4J8
A0A494BZY1
F8WCG8
F8WEK4
A0A2R8YFE2
H0Y6E8
D6RHJ2
E9PQQ4
U3KQD9
A0A1B0GWB4
E9PJ63
A0A0C4DFQ3
K7ESG9
A0A804HJ22
B1AL69
H0YEU2
J3QRY4
A0A2R8Y512
H7C512
A0A0G2JLW8
A0A1B0GVL2
E5RHE1
A0A2R8Y5A7
A0A0G2JRF5
M0QX72
B1AH77
F5GZQ9
A0A2R8Y5M6
F5H020
A0A669KB09
H0YIY0
H7C4J3
C9J532
A0A494C0Y0
E9PNJ5
M0QYN1
F8WDY8
A0A2U3TZM0
E5RI20
C9JUF8
H7BZF9
A0A804HI51
H3BUS3
K7EID2
J3QQJ9
H3BSQ8
H3BUU2
H3BR79
E7EPF5
H3BTG9
E7EM97
F8VRG6
A0A0A0MR72
A0A2R8YFB7
F5H4W1
E7ERE1
H0Y8G6
E9PHZ4
F8WE61
H7C2Q7
H0YLF8
H7BZI9
G3V2M1
E5RG73
H0Y868
C9IZZ8
A0A087WU59
A0A1W2PRU3
H0YB83
B5MCW3
A0A2R8Y454
H0Y4J4
F5GXD1
D6RDJ7
A0A6Q8PFW4
F8WC57
A0A075B7C0
V9GYX6
K7EKR9
A0A590UJQ3
H7C0U5
H3BSQ5
F8VZK3
H0YET3
H7C123
A0A2R8Y6M2
A0A5F9ZI35
A0A2R8Y709
J3QSG8
H3BP25
F5GZZ3
D6R9R6
M0QZL2
D6RCE7
C9JRA9
H0YGR9
A0A7I2V5C6
F5H610
A0A7P0TAD2
H7C133
H3BVA8
A0A7I2V4X2
E5RJ42
A0A3B3IRR2
F8VVY7
M0R352
A0A1B0GV18
K7ES94
H7C0A7
H7C580
X6RAV4
B7ZBA9
A0A494C136
H0Y711
A0A3B3IU43
F5H3W0
A0A1X7SBY3
V9GZ38
A0A6Q8PHU0
H7C4F0
D6RIV7
F5H3A2
H3BRY3
H0YGH8
E7ESU7
J3QQM1
H0Y6K7
A0A1B0GXG0
C9J3Z0
H0Y9P3
M0QYT5
H3BV90
F8W133
J3KPG0
H0YNP7
S4R310
B7ZBA4
E2QRN0
H0Y945
F8WE35
A0A6Q8PFD1
A0A6E1W401
F8VWH9
A0A6Q8PFF5
A0A6Q8PHC7
A0A0G2JS89
A0A6Q8PH28
A0A140T9E2
A0A669KBD5
A0A140T9Z9
A0A0G2JRL8
A0A669KBG6
A0A0G2JQN8
A0A6I8PII9
A0A7I2YQ79
A0A6I8PL75
A0A7I2V2Y0
A0A7I2V578
A0A0G2JMN8
A0A0G2JPP7
A0A140TA59
A0A0G2JNS7
A0A669KBB1
A0A7I2V616
A0A182DWH0
A0A140T9K8
A0A140T9J1
A0A7I2Y4M9
M0QXM9
B5MDS3
H7BZ51
A0A7P0T8R0
A0A804HIB7
E9PSH1
E9PJL8
F8VW48
H0Y786
M0R1N0
H0Y831
A0A7I2V637
D6RHY9
H0YJY3
A0A0C4DFR4
F8WFE4
E7EWD3
C9J4L7
C9IYY0
G3V5N7
A0A140T921
A0A494C1J5
A0A3B3IU30
C9J979
A0A494C1D2
A0A499FIS8
H3BN33
C9J0A8
A0A7P0T846
K7ENF9
A0A1B0GX04
F5H361
H3BVI6
F6TDL0
G3V5U0
H3BQC7
M0R261
H0YKB6
G3V277
A0A804HJU2
H3BTU3
M0QXH8
F8WB87
C9J0X4
C9JA95
D6RFY5
H0YEX2
E9PLK2
F5GYY1
H0Y420
F5H552
A0A087X1S9
J3KS79
H7C086
E9PPL3
D6RBB7
A0A0C4DFS5
D6R9Q5
D6RCQ9
A0A140T9W4
B7ZBC9
A0A1B0GUQ3
F8VUJ3
A0A087WTI0
Q5JX52
F8WBR7
F2Z2T0
A0A7P0T9V0
A0A6Q8PGR9
J3QQP1
A0A075B6Y0
E7EPU2
H0YHY8
C9JKT1
B1AP46
E9PJC4
G3V2D3
H7C482
F8VTZ0
D6RIF3
B1AHD1
E9PP28
R4GMX2
A0A087WXH0
H0Y3B8
A0A494C000
U3KQ66
K7EQR9
M0R3G1
F5GXY1
J3KPK0
E5RHC1
H7C563
H0YNH7
A0A087WUS5
F8W8J5
K7EJJ2
A0A0C4DFM9
A0A0D9SFW8
F8WEG2
I3L536
A0A0C4DGS7
A0A2R8Y7Y5
H3BQ58
G3V490
K7ELG3
E7EVL7
A0A6Q8PF47
H7BYU7
C9JBU3
Q5SZK0
Q5TCH6
J3KMZ0
A0A087X1P9
M0R049
A0A7I2V5U0
C9JB55
Q5QP56
A0A2R8Y862
A0A2R8Y633
E5RHB0
A0A286YEW2
A0A096LNV8
F8W0B5
C9J8K0
A8MZI4
H7C2R8
A0A804HKG4
K7ES27
M0R1C8
F5GWT8
H0Y4R3
A0A087WT55
J3KSB7
A0A7P0T8C3
C9J5V7
A0A1B0GU68
R4GN42
A0A6Q8JR05
A0A1W2PQZ1
H0Y485
A0A075B6W4
A0A140T9J6
A0A5F9ZHE4
A0A6I8PL85
E9PDB0
E9PJB9
A0A0D9SFB1
H0Y7T7
E5RHD6
A0A3B3ISU2
A0A0C4DFN0
A6PVN3
A0A1W2PQG7
E9PEG3
E9PJF4
I3L0U1
C9JJM2
H0YEJ2
H3BMA4
A0A7P0Z455
A0A1W2PR55
F8VXF5
E5RK75
H0YHL7
A0A0A0MSJ6
F5H0D6
A0A0A0MRJ7
A8MX29
K7ENC6
D6RBQ2
H3BQS9
B0QYT4
A0A0A0MQX0
F8VU10
G3V2P8
H0YE03
D6RAA0
C9IZN5
A0A804HIG1
H7C069
B1AMP1
A0A7I2V542
A0A7P0T938
H7C1N1
M0QY38
H0YN68
G3V2Y2
A0A494BZY9
J3QRV3
H0YGK7
A0A804HK64
H0YKT8
A0A590UK99
H3BPY1
C9JR00
A0A5F9ZA98
U3KPU4
C9JK31
D6RGD0
E5RGJ2
K7EKT2
A0A669KBE2
H0YJL3
A0A087WV20
X6RC15
A0A804HL78
H0Y368
A0A494C1N0
H0Y332
H3BT30
H0YMC0
I3L4Y6
K7EQP4
J3QQW9
H0Y6K1
A0A7I2V4A1
A0A669KB28
B8ZZA2
K7EQX2
H0YHU4
A0A2R8YD83
A0A669KB52
C9JW67
I3L3K7
E9PI08
F8W6K1
A0A1W2PNF7
H3BSD2
A0A1W2PPJ6
A0A804HI90
F5H789
Q5TGM0
B1AHD3
H7C0D9
A0A087WXJ2
H7C1T3
A0A0U1RQJ0
G3V322
J3QR83
A0A140TA52
D6RDH5
C9J664
R4GMR2
J3QRD9
E2QRG8
E5RHB1
H0YJV6
C9JNQ4
B0QYK2
A0A087WXS8
A0A0A0MQS0
K7EKU4
H0YKA3
G3V2Y7
K7ESP1
A0A0A0MSU7
G3V513
A0A2R8Y731
E5RH48
F8WAY7
H7BZ24
H0YD36
A0A140T956
H3BP95
C9J7F3
S4R2X9
D6REB9
F5H802
A0A0A0MSS9
C9J4Y6
D6R915
C9JTE9
F8WED6
K7EQS7
H0YMC9
K7EKH8
A0A494C1L8
A0A6Q8PGZ4
H0YMA0
S4R3B1
E5RK44
A0A7P0TAN7
H0YBM6
H0Y8H7
H7C3I0
M0R0E3
I3L4J6
H9KV53
H3BV72
H7BXE0
A0A1W2PQ75
E9PAW7
A0A804HJV5
K7EN99
H0YAK0
D6RC60
D6RFL1
H0Y938
C9JY01
H7BYI7
H0YI14
E7EX17
E7ERK3
A0A7P0TAC3
F8VX48
J3KTP6
A0A7P0T862
H3BPQ3
F6SDC8
H7C458
A0A7P0T8U9
E9PKS4
E9PRT6
K7ESG6
A0A0A0MSI6
Q9BR54
A6NJU6
E9PIT0
C9J739
C9JHL4
H0Y9X8
A0A1B0GXA9
Q5JW48
C9JLX3
H7C4J9
B5MDK9
H0YF30
F8WB94
A0A0A0MQR7
A0A494BZU1
A0A096LNX7
A0A2R8YCR5
M0R0F9
A0A0C4DFV3
A0A0A0MSX6
A0A087X051
H3BQK5
A0A494C1J9
A8WI61
K7EKF0
A0A0A0MTS0
A0A3B3IS94
H0YMR6
B9A057
G3V3G2
A0A7P0T8Q1
F8VW40
R4GMR6
H7C0X7
F5GYZ0
E9PR12
H0Y340
C9J0A7
H7C4I2
A0A7I2V4Z9
A0A087WW23
B0QY89
J3KS06
A0A7I2V3J9
K7EQ05
A0A7I2V3W8
K7ES11
F5H1B0
C9JWF0
H3BQW2
D6REW7
A0A087WX67
A0A804HJW3
K7ERG2
A0A804HIB9
H7C5L6
A0A7I2V5L1
H0YN92
A0A7I2V5N5
J3KNJ4
F8W030
F5H189
F5H847
E7ET55
H7C089
A0A1W2PQQ7
R4GMT0
G3V3N3
A0A2R8Y4Y2
C9JPH9
A0A087X243
A0A087WWS5
A0A087WYN0
H0YD52
E5RH69
E7ENB7
H7C4U0
E9PNN6
A0A0D9SFK2
A0A804HIP9
E5RHX8
A0A140T9P9
B0QZK5
A0A7I2V526
H0YES4
C9K0M0
A0A3B3IRK2
A0A2R8Y7E3
H0Y4D6
C9JAZ1
H7C377
A0A3B3ISK3
G3V4W5
A0A494C182
A0A1W2PS45
A0A590UK86
D6RCA7
A0A0C4DG50
C9JF31
C9JMZ3
H0YDP8
A0A286YF78
H3BPJ9
A0A0G2JLK3
A0A2R8YDN5
K7EM75
A0A0U1RRI8
C9J1R4
E9PL85
H3BSB5
K7EP21
A0A7P0T9C0
E5RGN5
M0R1X9
I3L0L6
E5RHV4
E5RHB9
K7EJL0
A0A5F9ZHL3
E5RHY1
Q5JYG4
A0A1B0GTQ7
A0A0A0MRJ0
H3BN60
K7EJQ9
A0A1B0GWI2
D6RIW3
G3V499
M0QYF4
K7EPJ8
H0YEJ7
H0YMW5
A0A804HKG8
E9PL90
H3BMD5
A0A7I2V4Z2
D6RA54
C9JA26
H0YC60
J3KTB5
E9PMA6
H0YJB4
J3QLH9
H0YC80
H0YM21
C9JAX4
E5RJM5
A0A2R8YFB9
H0Y3V9
F8W1F5
H7C5C8
A0A2R8Y6C1
E5RI96
A0A2R8YFF4
H7C0A6
F8VTQ6
F5H2L2
H0Y864
F5H3F0
C9JAJ6
M0R1K9
A0A1B0GV33
H7C1M9
A0A2R8Y7M7
A0A0C4DGR7
C9JPD5
E9PMX5
H0YN91
M0R2M4
S4R3W3
K7EMN2
B1AKJ3
A0A2R8Y5N5
A0A7P0TBL3
H0YAG6
H3BUP6
A0A0U1RQH1
A0A5F9ZHW5
D6RFH5
E9PDP5
X6RER8
A0A0G2JK05
I3L4X6
A0A1W2PNZ7
E7EV01
A0A0A0MSP4
C9JJZ8
V9GYN2
E7ERS6
H7C3P7
I3L1Z4
E9PMN3
M0R2X4
H3BQ13
A0A286YF10
E7ENJ6
C9K0E4
A0A5F9ZHY7
A0A1B0GW71
F5H5C0
E5RFZ3
A0A2U3TZT0
K7EIU4
C9J8H1
A0A7P0TB53
C9J9N2
B1APF9
A0A5F9ZHS6
A0A1W2PQC2
A0A0R4J2G7
J3QQV0
H0Y9J5
A0A5F9ZHW2
B1AKN5
A0A494C079
A0A7I2V436
A0A7I2YQX1
A0A286YEW4
A0A590UJR1
H0Y9F8
C9JDI6
H7BZQ0
M0R1D6
J3QQT9
F5GYU3
A0A7P0Z4H2
A0A7I2V2W2
C9JAU4
A0A3B3ITD8
F5GWT4
H0YD54
H3BUE4
A0A087WUS1
A0A087WX29
J9JID5
F8VV49
A0A1B0GTZ9
C9IZG7
B1AP63
E9PKA7
C9JKR6
E9PK12
B0QYE1
H0YEP3
F8WDF2
J3KSJ1
E5RGK6
E7ERX3
E7EQ34
J3QSZ2
E9PR81
K7EL19
A0A3B3IRK9
H3BV76
A0A2R8YF14
S4R2Z6
K7ER88
G3V5C4
A0A087WYK9
H0Y9T3
K7ELS1
A0A6Q8PHE9
A0A3B3IRQ1
E5RI72
A0A1B0GWF6
K7ELT7
C9J9P7
H0YM93
A0A2R8Y5M9
A0A140T8X7
A0A2U3TZS7
K7EIY1
Q5JUE9
K7EIX2
A0A5F9ZHS3
A0A3B3IRZ5
A0A804HL73
E3W990
E9PPE0
H7C073
A0A1W2PQH5
A0A0U1RRA2
I3L2D4
A0A5F9ZI01
H7C345
H0YJ82
E5RFL3
H0YL93
E9PP52
J3QQL8
A0A7P0T822
A0A7I2V2Z7
A0A1B0GUX5
A0A087WX14
I3L223
A0A2R8YEZ2
Q5SXX4
H0YEZ5
A0A087WSY3
A0A087WWF6
J3KRK8
A0A087WZI0
E9PEX6
E9PLD7
A0A7I2V620
H7C321
E5RK11
A0A1W2PQK9
H7C4E4
A0A0A0MQT4
F5H2X2
M0R2Q6
G3V474
B9ZVT1
A0A140TA32
H7BZB6
A0A087WZQ4
E7ER68
C9JPA1
E9PS89
E7EWR7
C9K032
R4GNF1
H0YKS2
U3KQJ0
C9JCS0
D6RB24
F6SQZ1
F8VYK3
D6RHH9
I3L334
A0A0D9SFK0
K7EQK1
F8W7U6
K7EJX1
M0R1E3
A0A5F9ZHL7
E5RJN7
H3BMW6
A0A087WYG6
H7C3Z6
Q5QPN5
K7EM53
A0A0J9YY35
E9PIL0
R4GNH3
A0A494C0Z5
A0A140T9E5
A0A087X0Z8
A0A494C1J6
F8WBY3
H0Y7C8
A0A087WX56
B1APQ0
F5H4H1
C9JZL3
H3BQZ5
H3BTF0
A0A2R8YD53
H3BR40
K7EPI1
A0A087X1D4
F5GXC0
H0YKR1
J3KRJ3
M0R211
H7BYG7
C9IZ93
M0R2M1
A0A7P0TAS1
H0YBZ2
A0A5F9ZH55
A0A6Q8PFP2
I3L3R4
C9J524
D6RBL4
M0QZQ0
[truncated: 99,015 more rows]

## Sheet: Supplementary Table S2 - ClinVar dataset
RefSeqs ID	Variant	Tags
NM_014630.3	G1046R	None,Stars:0
NM_017547.4	N430S	Pathogenic,Stars:0
NM_025152.3	G56R	None,Stars:2
NM_000410.3	C282Y	None,Stars:1
NM_000410.3	S65C	None,Stars:1
NM_000410.3	V53M	None,Stars:1
NM_000410.3	R330M	Pathogenic,Stars:0
NM_020779.4	E615G	Pathogenic,Stars:0
NM_020779.4	A864T	Pathogenic,Stars:1
NM_144631.6	C339R	None,Stars:2
NM_138413.4	E315del	Pathogenic,Stars:2
NM_138413.4	G287V	Pathogenic,Stars:2
NM_138413.4	R97C	None,Stars:1
NM_138413.4	R70P	Pathogenic,Stars:1
NM_138413.4	C257G	Pathogenic,Stars:2
NM_001083961.2	E526K	None,Stars:1
NM_001083961.2	W224S	Pathogenic,Stars:0
NM_015910.7	L208F	None,Stars:0
NM_015910.7	R55K	None,Stars:0
NM_001199107.2	D147H	Pathogenic,Stars:0
NM_001199107.2	A515V	None,Stars:1
NM_001199107.2	F251L	Pathogenic,Stars:0
NM_022098.4	G453C	Pathogenic,Stars:0
NM_001194998.2	Q265P	Pathogenic,Stars:2
NM_001708.2	G79R	None,Stars:1
NM_001708.2	S214P	Pathogenic,Stars:0
NM_001708.2	P264S	Pathogenic,Stars:0
NM_000374.5	G281V	Pathogenic,Stars:0
NM_000374.5	G281E	Pathogenic,Stars:0
NM_000374.5	E167K	Pathogenic,Stars:0
NM_000374.5	R292G	Pathogenic,Stars:0
NM_000374.5	P62L	Pathogenic,Stars:0
NM_000374.5	Y311C	Pathogenic,Stars:1
NM_000374.5	M165R	Pathogenic,Stars:0
NM_000374.5	L195F	Pathogenic,Stars:0
NM_000374.5	N304K	Pathogenic,Stars:0
NM_000374.5	R332H	Pathogenic,Stars:0
NM_000235.4	L200P	Pathogenic,Stars:2
NM_177924.5	T222K	Pathogenic,Stars:0
NM_177924.5	E138V	Pathogenic,Stars:1
NM_177924.5	Y36C	Pathogenic,Stars:1
NM_177924.5	N320D	Pathogenic,Stars:0
NM_177924.5	L182V	Pathogenic,Stars:0
NM_000355.4	R259P	Benign,Stars:2
NM_001029883.3	I201F	Pathogenic,Stars:0
NM_022067.4	M1R	Pathogenic,Stars:0
NM_000071.3	G307S	Pathogenic,Stars:2
NM_000071.2	P145L	Pathogenic,Stars:2
NM_000071.2	A114V	Pathogenic,Stars:2
NM_000071.3	I278T	Pathogenic,Stars:2
NM_000071.2	G139R	Pathogenic,Stars:0
NM_000071.2	E144K	Pathogenic,Stars:2
NM_000071.2	K384E	Pathogenic,Stars:0
NM_000071.2	L539S	None,Stars:1
NM_000071.2	R266K	Pathogenic,Stars:2
NM_000071.2	D444N	Pathogenic,Stars:2
NM_000071.2	V168M	None,Stars:1
NM_000071.2	P422L	None,Stars:2
NM_000071.2	S466L	None,Stars:1
NM_000071.2	T353M	Pathogenic,Stars:2
NM_000071.2	T191M	Pathogenic,Stars:2
NM_033409.4	R132W	None,Stars:1
NM_033409.4	F224L	Pathogenic,Stars:0
NM_033409.4	E36K	None,Stars:1
NM_033409.4	V413A	None,Stars:2
NM_033409.4	P28T	Pathogenic,Stars:0
NM_000274.3	A270P	Pathogenic,Stars:0
NM_000274.3	R271K	Pathogenic,Stars:0
NM_000274.3	L402P	Pathogenic,Stars:0
NM_000274.3	P417L	Pathogenic,Stars:2
NM_000274.3	L437F	Benign,Stars:0
NM_000274.3	G375A	Pathogenic,Stars:1
NM_000274.3	Y245C	Pathogenic,Stars:0
NM_000274.3	V332M	Pathogenic,Stars:0
NM_000274.3	H319Y	Pathogenic,Stars:0
NM_000274.3	P241L	Pathogenic,Stars:1
NM_000274.3	R250P	Pathogenic,Stars:0
NM_000274.3	G353D	Pathogenic,Stars:1
NM_000274.3	C394R	Pathogenic,Stars:0
NM_000274.3	A226V	Pathogenic,Stars:1
NM_001385.3	Q334R	Pathogenic,Stars:0
NM_001385.3	G435R	Pathogenic,Stars:0
NM_001385.3	W360R	Pathogenic,Stars:0
NM_001385.3	R412M	Pathogenic,Stars:0
NM_001017995.3	R43W	Pathogenic,Stars:0
NM_001080476.2	R138C	Pathogenic,Stars:0
NM_001173990.3	R73L	Pathogenic,Stars:2
NM_001173990.3	R73H	Pathogenic,Stars:1
NM_001173990.3	L114R	Pathogenic,Stars:0
NM_001173990.3	G77A	Pathogenic,Stars:0
NM_024598.3	R168G	Pathogenic,Stars:0
NM_001194958.2	T354M	Pathogenic,Stars:0
NM_001194958.2	R205H	None,Stars:0
NM_001194958.2	K366R	Pathogenic,Stars:0
NM_000285.4	D276N	Pathogenic,Stars:1
NM_000285.3	G385_G448del	Pathogenic,Stars:0
NM_000285.4	R184Q	Pathogenic,Stars:0
NM_000285.4	G278D	Pathogenic,Stars:1
NM_000285.4	G448R	Pathogenic,Stars:2
NM_000285.4	E453del	Pathogenic,Stars:0
NM_000285.4	E412K	Pathogenic,Stars:0
NM_000285.4	S202F	Pathogenic,Stars:0
NM_000027.4	C163S	Pathogenic,Stars:2
NM_000027.4	G302R	Pathogenic,Stars:0
NM_000027.4	C306R	Pathogenic,Stars:0
NM_000027.4	G60D	None,Stars:1
NM_000027.4	A101V	Pathogenic,Stars:2
NM_000027.4	A43_W44insDA	Pathogenic,Stars:0
NM_000027.4	S72P	Pathogenic,Stars:1
NM_000398.7	S128P	Pathogenic,Stars:0
NM_000398.7	R58Q	Pathogenic,Stars:0
NM_000398.7	L149P	Pathogenic,Stars:0
NM_000398.7	V106M	Pathogenic,Stars:0
NM_000398.7	C204R	Pathogenic,Stars:0
NM_000398.7	M273del	Pathogenic,Stars:0
NM_000398.7	F299del	Pathogenic,Stars:0
NM_000398.7	T117S	Benign,Stars:2
NM_000398.7	L73P	Pathogenic,Stars:0
NM_000398.7	C204Y	Pathogenic,Stars:0
NM_000398.7	G292D	Pathogenic,Stars:0
NM_000398.7	E256del	Pathogenic,Stars:0
NM_000398.7	D240G	Pathogenic,Stars:0
NM_004628.5	P334H	None,Stars:1
NM_178452.6	L175R	Pathogenic,Stars:0
NM_001134363.3	P638L	Pathogenic,Stars:2
NM_001134363.3	R634Q	Pathogenic,Stars:2
NM_001134363.3	R636S	Pathogenic,Stars:2
NM_001134363.3	R636H	Pathogenic,Stars:2
NM_001134363.3	S637G	Pathogenic,Stars:0
NM_000934.4	E176del	Pathogenic,Stars:0
NM_000934.3	V411M	Pathogenic,Stars:0
NM_001159773.2	R300C	Pathogenic,Stars:1
NM_001159773.2	R300H	Pathogenic,Stars:0
NM_001159773.2	P299L	Pathogenic,Stars:0
NM_000552.4	I1628T	Pathogenic,Stars:2
NM_000552.4	R1597W	Pathogenic,Stars:2
NM_000552.4	V1607D	Pathogenic,Stars:0
NM_000552.4	W1313C	Pathogenic,Stars:0
NM_000552.4	R1306W	Pathogenic,Stars:2
NM_000552.4	R1308C	Pathogenic,Stars:2
NM_000552.4	V1316M	Pathogenic,Stars:2
NM_000552.4	R1341Q	Pathogenic,Stars:0
NM_000552.4	S1613P	Pathogenic,Stars:0
NM_000552.4	T791M	Pathogenic,Stars:1
NM_000552.4	R816W	Pathogenic,Stars:1
NM_000552.4	R854Q	Pathogenic,Stars:2
NM_000552.4	G1324S	Pathogenic,Stars:0
NM_000552.4	C1272R	Pathogenic,Stars:0
NM_000552.4	V1314L	Pathogenic,Stars:0
NM_000552.4	F1514C	Pathogenic,Stars:0
NM_000552.4	G550R	Pathogenic,Stars:0
NM_000552.4	C2773R	Pathogenic,Stars:0
NM_000552.4	R1205H	Pathogenic,Stars:2
NM_000552.4	C1149R	Pathogenic,Stars:0
NM_000552.4	Y1584C	None,Stars:1
NM_000552.4	S1285F	Pathogenic,Stars:0
NM_000552.4	Y795C	Pathogenic,Stars:0
NM_000552.4	C804F	Pathogenic,Stars:0
NM_000552.4	P1266L	None,Stars:1
NM_000552.4	C2362F	Pathogenic,Stars:0
NM_000552.4	C1060R	Pathogenic,Stars:0
NM_000552.4	N528S	Pathogenic,Stars:0
NM_012338.4	A237P	Pathogenic,Stars:0
NM_012338.4	G188R	Pathogenic,Stars:0
NM_012338.4	L101H	None,Stars:1
NM_144573.4	Y652C	None,Stars:1
NM_144573.3	P611T	Pathogenic,Stars:0
NM_000267.3	L1932P	Pathogenic,Stars:1
NM_001042492.3	K1444E	Pathogenic,Stars:2
NM_000267.3	L2143M	Pathogenic,Stars:0
NM_000267.3	Y2171N	Pathogenic,Stars:0
NM_000267.3	M1035R	Pathogenic,Stars:1
NM_000267.3	R1391S	Pathogenic,Stars:1
NM_000267.3	R1276P	Pathogenic,Stars:2
NM_000267.3	Y489C	Pathogenic,Stars:2
NM_000267.3	L508P	Pathogenic,Stars:0
NM_000267.3	L2067P	Pathogenic,Stars:0
NM_000267.3	M992del	Pathogenic,Stars:2
NM_001042492.3	E1459del	Pathogenic,Stars:2
NM_000267.3	L357P	Pathogenic,Stars:1
NM_000267.3	L1243P	None,Stars:1
NM_000267.3	L844R	Pathogenic,Stars:2
NM_000308.3	F458V	Pathogenic,Stars:0
NM_000308.3	Q67R	Pathogenic,Stars:0
NM_000308.3	W83R	Pathogenic,Stars:0
NM_000308.3	S108L	Pathogenic,Stars:0
NM_000308.3	Y413C	Pathogenic,Stars:0
NM_000308.3	Y267N	Pathogenic,Stars:2
NM_000308.3	V150M	Pathogenic,Stars:0
NM_001127695.1	L236P	Pathogenic,Stars:0
NM_000308.3	G457S	Pathogenic,Stars:0
NM_000308.3	M424T	Pathogenic,Stars:0
NM_000308.3	K471E	Pathogenic,Stars:0
NM_000405.5	C138R	Pathogenic,Stars:0
NM_000405.5	R169P	Pathogenic,Stars:0
NM_019892.6	R515W	Pathogenic,Stars:0
NM_019892.6	R563H	Pathogenic,Stars:0
NM_019892.6	R435Q	Pathogenic,Stars:2
NM_019892.6	R378C	Pathogenic,Stars:2
NM_017841.2	G78R	Pathogenic,Stars:2
NM_000353.3	G362V	Pathogenic,Stars:0
NM_144639.3	R450C	Pathogenic,Stars:0
NM_144639.3	L70P	Pathogenic,Stars:0
NM_003730.6	C184R	Pathogenic,Stars:0
NM_003730.6	A17_L21del	Pathogenic,Stars:0
NM_000290.4	E89A	Pathogenic,Stars:0
NM_000290.4	R90W	None,Stars:1
NM_000290.4	G97D	None,Stars:1
NM_199069.2	G77R	Pathogenic,Stars:0
NM_199069.2	R122P	Pathogenic,Stars:0
NM_199069.2	M1T	Pathogenic,Stars:1
NM_030773.3	R318W	Pathogenic,Stars:1
NM_178012.5	S172P	Pathogenic,Stars:0
NM_178012.5	L228P	Pathogenic,Stars:0
NM_178012.5	F265L	Pathogenic,Stars:0
NM_001042631.2	G57R	Pathogenic,Stars:0
NM_001042631.2	R55P	Pathogenic,Stars:0
NM_000110.3	D974V	Pathogenic,Stars:0
NM_001160301.1	C29R	Benign,Stars:2
NM_000110.3	R886H	None,Stars:1
NM_005581.4	R77H	Benign,Stars:0
NM_001013257.2	T539A	Benign,Stars:0
NM_133459.4	C75S	Pathogenic,Stars:2
NM_133459.4	C102S	Pathogenic,Stars:0
NM_133459.4	G327R	Pathogenic,Stars:0
NM_133459.4	R158C	None,Stars:1
NM_133459.4	C174R	Pathogenic,Stars:0
NM_000097.7	R331W	Pathogenic,Stars:0
NM_000097.7	K404E	Pathogenic,Stars:2
NM_000097.7	C164_V170del	Pathogenic,Stars:0
NM_000097.7	H295D	Pathogenic,Stars:0
NM_000097.7	R447C	None,Stars:1
NM_000097.7	S208F	Pathogenic,Stars:0
NM_000097.7	R328C	Pathogenic,Stars:0
NM_000097.7	G279R	Pathogenic,Stars:0
NM_000035.4	A150P	Pathogenic,Stars:2
NM_000035.4	A175D	Pathogenic,Stars:2
NM_000035.4	L289del	Pathogenic,Stars:0
NM_000035.4	N335K	Pathogenic,Stars:2
NM_000035.4	L183_V184del	Pathogenic,Stars:0
NM_000035.4	W148R	Pathogenic,Stars:0
NM_000317.3	R25Q	Pathogenic,Stars:0
NM_000317.3	R16C	None,Stars:1
NM_000317.3	N52S	Pathogenic,Stars:1
NM_000317.3	P87S	Pathogenic,Stars:2
NM_000317.3	V56M	Pathogenic,Stars:2
NM_000317.3	N47D	Pathogenic,Stars:0
NM_000317.3	D116G	Pathogenic,Stars:1
NM_000317.3	D96N	Pathogenic,Stars:2
NM_000320.3	G23D	Pathogenic,Stars:0
NM_000320.3	W108G	Pathogenic,Stars:0
NM_000320.3	W36R	Pathogenic,Stars:0
NM_000320.3	Y150C	Pathogenic,Stars:1
NM_173560.4	S217P	Pathogenic,Stars:0
NM_173560.4	R181Q	Pathogenic,Stars:0
NM_001999.4	C1253Y	Pathogenic,Stars:0
NM_001999.4	E391K	Pathogenic,Stars:0
NM_001999.4	D1115H	Pathogenic,Stars:0
NM_001999.4	C1142F	Pathogenic,Stars:0
NM_001999.4	C1253W	Pathogenic,Stars:0
NM_001145308.4	R81Q	Pathogenic,Stars:1
NM_001145308.4	W105R	Pathogenic,Stars:0
NM_001145308.4	E110K	Pathogenic,Stars:0
NM_152416.4	Q99R	Pathogenic,Stars:0
NM_000140.4	G55C	Benign,Stars:2
NM_000140.4	M267I	Benign,Stars:1
NM_000140.4	F417S	Pathogenic,Stars:0
NM_000140.4	V362G	Pathogenic,Stars:0
NM_000140.4	N408K	None,Stars:0
NM_018344.6	G427S	Pathogenic,Stars:1
NM_018344.6	G437R	Pathogenic,Stars:2
NM_018344.6	M116R	Pathogenic,Stars:0
NM_018344.6	T449R	Pathogenic,Stars:0
NM_024120.5	L229P	Pathogenic,Stars:1
NM_024120.5	L159F	Pathogenic,Stars:0
NM_000277.3	R408W	Pathogenic,Stars:3
NM_000277.3	L311P	Pathogenic,Stars:3
NM_000277.3	E280K	Pathogenic,Stars:2
NM_000277.3	R261Q	Pathogenic,Stars:3
NM_000277.3	S87R	Pathogenic,Stars:2
NM_000277.3	R252W	Pathogenic,Stars:3
NM_000277.3	M1V	Pathogenic,Stars:3
NM_000277.3	R158Q	Pathogenic,Stars:3
NM_000277.3	P281L	Pathogenic,Stars:3
NM_000277.3	Y204C	Pathogenic,Stars:3
NM_000277.3	R243Q	Pathogenic,Stars:2
NM_000277.3	R413P	Pathogenic,Stars:3
NM_000277.3	Y414C	Pathogenic,Stars:3
NM_000277.3	L365del	Pathogenic,Stars:3
NM_000277.3	S273F	Pathogenic,Stars:3
NM_000277.3	L255S	Pathogenic,Stars:2
NM_000277.3	A259V	Pathogenic,Stars:2
NM_000277.3	Y277D	Pathogenic,Stars:3
NM_000277.3	I95del	Pathogenic,Stars:3
NM_000277.3	F39L	Pathogenic,Stars:3
NM_000277.3	L48S	Pathogenic,Stars:3
NM_000277.3	E221G	Pathogenic,Stars:3
NM_000277.3	R408Q	Pathogenic,Stars:3
NM_000277.3	F299C	Pathogenic,Stars:2
NM_000277.3	S349P	Pathogenic,Stars:2
NM_000277.3	A322G	Pathogenic,Stars:3
NM_000277.3	D415N	Pathogenic,Stars:3
NM_000277.3	I306V	Pathogenic,Stars:3
NM_000277.3	V388M	Pathogenic,Stars:3
NM_000277.3	L365_L369del	Pathogenic,Stars:3
NM_000277.3	P244L	Pathogenic,Stars:3
NM_000277.3	M1I	Pathogenic,Stars:3
NM_000277.3	L333F	Pathogenic,Stars:0
NM_000277.3	E390G	Pathogenic,Stars:3
NM_000277.3	L98S	None,Stars:3
NM_000277.3	T380M	Pathogenic,Stars:3
NM_000277.3	G46S	Pathogenic,Stars:3
NM_000277.3	A47V	Pathogenic,Stars:3
NM_000277.3	R176L	Pathogenic,Stars:3
NM_000277.3	V245A	Pathogenic,Stars:3
NM_000277.3	P407L	Pathogenic,Stars:3
NM_000277.3	I65T	Pathogenic,Stars:3
NM_000277.3	E76G	Pathogenic,Stars:2
NM_014920.4	R272Q	Pathogenic,Stars:0
NM_000130.4	R534Q	Pathogenic,Stars:2
NM_000130.4	R334G	Pathogenic,Stars:0
NM_000130.4	R334T	Pathogenic,Stars:0
NM_000130.4	Y1730C	Pathogenic,Stars:1
NM_000130.4	R2102C	Pathogenic,Stars:1
NM_000130.4	I387T	Pathogenic,Stars:0
NM_000312.3	W444C	Pathogenic,Stars:0
NM_000312.3	R211W	Pathogenic,Stars:2
NM_000312.3	A301V	Pathogenic,Stars:0
NM_000312.3	P210L	None,Stars:1
NM_000312.3	A309T	Pathogenic,Stars:1
NM_000312.3	G343S	Pathogenic,Stars:0
NM_000312.3	E62A	Pathogenic,Stars:0
NM_000312.3	V76M	Pathogenic,Stars:1
NM_000312.3	G334S	Pathogenic,Stars:1
NM_000312.3	P289L	Pathogenic,Stars:0
NM_000312.3	R220W	Pathogenic,Stars:0
NM_000312.3	R220Q	Pathogenic,Stars:2
NM_000312.3	R272C	Pathogenic,Stars:1
NM_000312.3	Q226H	Pathogenic,Stars:0
NM_000312.3	L265F	None,Stars:1
NM_000312.3	I445M	Pathogenic,Stars:0
NM_000312.3	V339M	Pathogenic,Stars:1
NM_000312.3	H149P	Pathogenic,Stars:0
NM_000312.3	S312L	Pathogenic,Stars:1
NM_000147.4	Q286R	Benign,Stars:2
NM_000147.4	L410R	Pathogenic,Stars:0
NM_014694.4	P147L	Pathogenic,Stars:0
NM_014694.4	R113H	Pathogenic,Stars:0
NM_014694.4	E114K	Pathogenic,Stars:1
NM_014694.4	G811R	Pathogenic,Stars:0
NM_000512.5	N204K	Pathogenic,Stars:1
NM_000512.4	V138A	None,Stars:1
NM_000512.5	R386C	Pathogenic,Stars:2
NM_000512.5	N487S	None,Stars:1
NM_000512.5	I113F	Pathogenic,Stars:2
NM_000512.5	R94G	Pathogenic,Stars:1
NM_000512.5	R259Q	Pathogenic,Stars:1
NM_000512.5	A291T	Pathogenic,Stars:2
NM_000512.5	G301C	Pathogenic,Stars:2
NM_000512.5	S162F	Pathogenic,Stars:2
NM_000512.5	F69V	None,Stars:1
NM_000512.5	T312S	Pathogenic,Stars:2
NM_000512.5	D60N	Pathogenic,Stars:1
NM_001109809.4	H458D	Pathogenic,Stars:0
NM_001109809.4	R248H	Pathogenic,Stars:0
NM_001109809.4	H277N	Pathogenic,Stars:0
NM_000015.3	R197Q	None,Stars:3
NM_000015.2	I114T	None,Stars:0
NM_000015.2	G286E	None,Stars:0
NM_000015.3	R64Q	None,Stars:0
NM_139075.4	M484L	None,Stars:0
NM_139075.4	G734E	None,Stars:0
NM_014402.5	S45F	Pathogenic,Stars:1
NM_018077.3	L351P	Pathogenic,Stars:0
NM_024334.3	S358L	Pathogenic,Stars:2
NM_203395.3	R101W	Pathogenic,Stars:0
NM_203395.3	F105_I106delinsL	Pathogenic,Stars:0
NM_203395.3	I116T	Pathogenic,Stars:0
NM_203395.3	A220T	Pathogenic,Stars:0
NM_001080522.2	P1122S	None,Stars:1
NM_001080522.2	R1528C	Pathogenic,Stars:2
NM_001080522.2	T1116M	None,Stars:1
NM_015575.4	N56S	None,Stars:0
NM_015575.4	N457T	None,Stars:0
NM_015575.4	D606E	None,Stars:0
NM_015575.4	I278V	None,Stars:0
NM_015575.4	K421R	None,Stars:0
NM_015702.3	L259P	Pathogenic,Stars:0
NM_015702.3	T182N	Pathogenic,Stars:0
NM_015702.3	Y249C	Pathogenic,Stars:1
NM_014301.4	G25E	Pathogenic,Stars:0
NM_052859.4	R67C	Pathogenic,Stars:1
NM_015141.4	A280V	None,Stars:1
NM_015141.3	E83K	None,Stars:2
NM_015141.4	I124V	None,Stars:1
NM_015141.3	R273C	None,Stars:2
NM_014165.4	L65P	Pathogenic,Stars:0
NM_001136271.2	F151L	Pathogenic,Stars:0
NM_000038.6	R414C	None,Stars:1
NM_000038.6	G1120E	Pathogenic,Stars:0
NM_000038.6	S1395C	Pathogenic,Stars:0
NM_000038.6	I1307K	None,Stars:1
NM_000038.6	E1317Q	None,Stars:1
NM_014706.4	V591M	None,Stars:0
NM_080669.6	R113S	Pathogenic,Stars:0
NM_080669.6	S318R	Pathogenic,Stars:0
NM_080669.6	R376W	Pathogenic,Stars:0
NM_080669.6	R113C	Pathogenic,Stars:0
NM_013319.2	N102S	Pathogenic,Stars:0
NM_013319.2	G177R	Pathogenic,Stars:0
NM_013319.2	R119G	Pathogenic,Stars:0
NM_013319.2	T175I	Pathogenic,Stars:0
NM_013319.2	D112G	Pathogenic,Stars:0
NM_013319.2	S171P	Pathogenic,Stars:0
NM_000507.4	G164S	Pathogenic,Stars:2
NM_000507.4	A177D	Pathogenic,Stars:0
NM_000507.4	F194S	Pathogenic,Stars:0
NM_000507.4	P284R	Pathogenic,Stars:0
NM_006953.4	P273L	None,Stars:1
NM_006953.4	G202D	None,Stars:0
NM_000046.5	G137V	None,Stars:1
NM_000046.5	C117R	Pathogenic,Stars:1
NM_000046.5	L236P	None,Stars:1
NM_000046.5	C405Y	None,Stars:1
NM_000046.5	L72Q	None,Stars:1
NM_000046.5	R95Q	Pathogenic,Stars:2
NM_000046.5	Y210C	Pathogenic,Stars:2
NM_000046.5	H393P	None,Stars:1
NM_006331.8	D86G	Pathogenic,Stars:0
NM_001008388.5	E37Q	Pathogenic,Stars:0
NM_000181.4	A619V	Pathogenic,Stars:1
NM_000181.4	R382C	Pathogenic,Stars:2
NM_000181.4	R216W	Pathogenic,Stars:0
NM_000181.4	A354V	Pathogenic,Stars:0
NM_000181.4	R611W	Pathogenic,Stars:0
NM_000181.4	P148S	Pathogenic,Stars:0
NM_000181.4	Y495C	Pathogenic,Stars:0
NM_000181.4	R577L	Pathogenic,Stars:0
NM_000181.4	L176F	Pathogenic,Stars:2
NM_000181.4	K350N	Pathogenic,Stars:0
NM_000181.4	W627C	Pathogenic,Stars:0
NM_173483.4	H435Y	Pathogenic,Stars:2
NM_173483.4	H436D	Pathogenic,Stars:0
NM_173483.4	R243H	Pathogenic,Stars:0
NM_000067.3	N252D	Benign,Stars:2
NM_000067.3	K18E	Pathogenic,Stars:0
NM_000067.3	P236H	Pathogenic,Stars:0
NM_000067.3	H107Y	Pathogenic,Stars:0
NM_000404.4	R49C	None,Stars:1
NM_000404.4	R201C	None,Stars:1
NM_000404.4	I51T	Pathogenic,Stars:1
NM_000404.4	G123R	Pathogenic,Stars:2
NM_000404.4	Y316C	Pathogenic,Stars:1
NM_000404.4	R457Q	Pathogenic,Stars:1
NM_000404.4	W273L	Pathogenic,Stars:0
NM_000404.4	R482H	Pathogenic,Stars:2
NM_000404.4	W509C	Pathogenic,Stars:0
NM_000404.4	T82M	None,Stars:1
NM_000404.4	Y83H	Pathogenic,Stars:0
NM_000404.4	R482C	None,Stars:1
NM_000404.4	R208C	Pathogenic,Stars:2
NM_000404.4	G438E	Pathogenic,Stars:2
NM_000404.4	T500A	Pathogenic,Stars:2
NM_000404.4	Q408P	None,Stars:1
NM_000404.4	R68W	Pathogenic,Stars:2
NM_000404.4	R59H	Pathogenic,Stars:2
NM_000404.4	Y591N	Pathogenic,Stars:0
NM_000404.4	Y591C	None,Stars:1
NM_203447.3	K473R	Pathogenic,Stars:0
NM_000275.3	A481T	None,Stars:1
NM_000275.3	V443I	None,Stars:1
NM_000275.3	P743L	Pathogenic,Stars:2
NM_000275.3	A334V	Pathogenic,Stars:0
NM_000275.3	W679C	None,Stars:1
NM_000275.3	N489D	Pathogenic,Stars:2
NM_000275.3	R305W	Benign,Stars:2
NM_000275.3	R419Q	Benign,Stars:2
NM_000275.3	M394I	Pathogenic,Stars:0
NM_018193.3	R1225Q	Pathogenic,Stars:0
NM_032322.4	R286H	None,Stars:0
NM_001099667.3	A69S	Benign,Stars:1
NM_024782.2	R57G	Pathogenic,Stars:0
NM_024782.2	C123R	Pathogenic,Stars:0
NM_020800.3	H105Q	Pathogenic,Stars:0
NM_020800.3	A701P	Pathogenic,Stars:0
NM_000380.3	C108F	None,Stars:1
NM_173851.3	R325W	None,Stars:0
NM_152778.3	G310D	None,Stars:1
NM_152778.3	G429D	Pathogenic,Stars:0
NM_152778.3	Y121C	None,Stars:1
NM_152778.3	P412L	Pathogenic,Stars:2
NM_152778.3	T294K	Pathogenic,Stars:2
NM_001031710.3	S150N	Pathogenic,Stars:1
NM_001031710.3	A153V	Pathogenic,Stars:2
NM_001031710.3	A153T	Pathogenic,Stars:0
NM_139241.3	M298T	None,Stars:0
NM_020631.5	F647S	None,Stars:0
NM_001077525.3	R336Q	None,Stars:0
NM_001077525.3	Y462C	None,Stars:0
NM_020223.4	G365R	Pathogenic,Stars:0
NM_020223.4	L388R	Pathogenic,Stars:0
NM_020223.4	R549W	Pathogenic,Stars:0
NM_020223.4	G379E	Pathogenic,Stars:0
NM_015559.3	I871T	None,Stars:1
NM_015559.3	D868N	Pathogenic,Stars:2
NM_015559.3	D868A	Pathogenic,Stars:0
NM_015559.3	G870D	Pathogenic,Stars:0
NM_015559.3	G870S	Pathogenic,Stars:2
NM_138387.3	R253H	Pathogenic,Stars:0
NM_138387.3	L185P	Pathogenic,Stars:0
NM_138387.3	M116V	Pathogenic,Stars:0
NM_024306.5	D35Y	Pathogenic,Stars:0
NM_022489.4	S186P	Pathogenic,Stars:0
NM_022489.4	R218Q	Pathogenic,Stars:2
NM_022489.4	R218W	Pathogenic,Stars:1
NM_022489.4	R214H	Pathogenic,Stars:1
NM_022489.4	L42P	Pathogenic,Stars:0
NM_001080432.3	R316Q	Pathogenic,Stars:0
NM_001040436.3	F52L	Pathogenic,Stars:2
NM_018122.5	L626V	Pathogenic,Stars:0
NM_018122.5	R263Q	Pathogenic,Stars:1
NM_018122.5	C152F	Pathogenic,Stars:2
NM_018122.5	S45G	Pathogenic,Stars:0
NM_018122.5	R179H	Pathogenic,Stars:1
NM_018122.5	L613F	Pathogenic,Stars:0
NM_018122.5	L626Q	Pathogenic,Stars:0
NM_015272.5	T615P	Pathogenic,Stars:2
NM_015272.5	A695P	Pathogenic,Stars:0
NM_015272.5	A229T	Benign,Stars:2
NM_015272.5	S659P	Pathogenic,Stars:1
NM_058179.4	D100A	Pathogenic,Stars:0
NM_001080413.3	R355H	Benign,Stars:1
NM_176812.5	D129V	Pathogenic,Stars:0
NM_176812.5	E161K	Pathogenic,Stars:0
NM_017791.3	T430R	Pathogenic,Stars:0
NM_017791.2	N110_F112delinsI	None,Stars:1
NM_017791.3	L398V	Pathogenic,Stars:0
NM_017791.3	P280R	None,Stars:1
NM_017791.3	A326V	Pathogenic,Stars:0
NM_000642.3	G1448R	Pathogenic,Stars:0
NM_000642.3	R1147G	Pathogenic,Stars:0
NM_017875.4	R187P	Pathogenic,Stars:2
NM_015139.3	T65P	Pathogenic,Stars:0
NM_030803.7	T300A	Benign,Stars:1
NM_014908.3	C99S	Pathogenic,Stars:0
NM_014908.3	Y441S	Pathogenic,Stars:0
NM_022369.4	P293L	Pathogenic,Stars:0
NM_022369.4	R655C	None,Stars:1
NM_022369.4	T644M	Pathogenic,Stars:0
NM_022369.4	P90L	Pathogenic,Stars:0
NM_022369.4	T321P	Pathogenic,Stars:0
NM_014362.4	Y122C	None,Stars:1
NM_152618.3	V113del	Pathogenic,Stars:0
NM_152618.3	A289P	None,Stars:1
NM_000289.6	R39P	Pathogenic,Stars:1
NM_000289.6	D543A	Pathogenic,Stars:0
NM_000289.6	R39L	Pathogenic,Stars:0
NM_000289.6	W686C	Pathogenic,Stars:0
NM_014846.4	V626F	Pathogenic,Stars:2
NM_014846.4	L619F	Pathogenic,Stars:1
NM_014846.4	N471D	Pathogenic,Stars:0
NM_000505.3	C590S	Pathogenic,Stars:0
NM_000505.3	R372P	Pathogenic,Stars:0
NM_000505.3	Y53C	None,Stars:1
NM_000505.4	T328K	Pathogenic,Stars:2
NM_000505.3	T328R	Pathogenic,Stars:1
NM_000497.3	R448H	Pathogenic,Stars:2
NM_000497.3	T318M	Pathogenic,Stars:2
NM_000497.3	R374Q	Pathogenic,Stars:0
NM_000497.3	N133H	Pathogenic,Stars:0
NM_000497.3	T319M	Pathogenic,Stars:0
NM_000497.3	P42S	Pathogenic,Stars:0
NM_000497.3	P94L	Pathogenic,Stars:2
NM_000497.3	A368D	Pathogenic,Stars:0
NM_001077620.3	C2Y	Pathogenic,Stars:0
NM_032496.4	S370A	None,Stars:0
NM_001029871.4	Q65R	Pathogenic,Stars:0
NM_001029871.4	C107R	Pathogenic,Stars:0
NM_001029871.4	C118Y	Pathogenic,Stars:0
NM_001029871.4	C73Y	Pathogenic,Stars:0
NM_020381.4	S382L	Pathogenic,Stars:0
NM_000429.3	I322M	Pathogenic,Stars:0
NM_000429.3	A55D	Pathogenic,Stars:0
NM_000429.3	P357L	Pathogenic,Stars:2
NM_000429.3	L305P	Pathogenic,Stars:0
NM_000429.3	R264H	Pathogenic,Stars:2
NM_000429.3	R264C	Pathogenic,Stars:1
NM_000429.3	G336R	Pathogenic,Stars:0
NM_032581.4	L53P	Pathogenic,Stars:0
NM_022089.4	G504R	Pathogenic,Stars:0
NM_006363.6	E109K	Pathogenic,Stars:2
NM_006363.6	R14W	Pathogenic,Stars:2
NM_006363.6	R530W	Pathogenic,Stars:0
NM_006364.4	F382L	Pathogenic,Stars:0
NM_017654.4	K1495E	Pathogenic,Stars:0
NM_152419.3	P283L	Pathogenic,Stars:2
NM_152419.3	M482K	Pathogenic,Stars:1
NM_152419.3	R344C	Pathogenic,Stars:2
NM_152419.3	S518F	Pathogenic,Stars:0
NM_032753.4	R87Q	None,Stars:1
NM_032753.4	G137R	Pathogenic,Stars:0
NM_032193.3	K143I	Pathogenic,Stars:0
NM_024570.4	A177T	Pathogenic,Stars:2
NM_001142279.2	V185G	Pathogenic,Stars:2
NM_194318.4	G393E	Pathogenic,Stars:0
NM_017935.5	R61H	None,Stars:0
NM_024642.5	M1I	None,Stars:2
NM_024642.5	T491M	None,Stars:0
NM_173660.5	G180A	Pathogenic,Stars:0
NM_032790.3	R91W	Pathogenic,Stars:0
NM_017837.3	A341E	Pathogenic,Stars:2
NM_017837.3	H385P	Pathogenic,Stars:0
NM_017837.3	Q256K	Pathogenic,Stars:0
NM_017837.3	A341V	Pathogenic,Stars:0
NM_144588.7	G191V	None,Stars:1
NM_018006.5	A10S	Benign,Stars:2
NM_018006.5	Y77H	Pathogenic,Stars:0
NM_018006.5	G272D	Pathogenic,Stars:0
NM_018006.5	M1K	Pathogenic,Stars:0
NM_001042702.5	R183W	Pathogenic,Stars:1
NM_001042702.5	T54I	Pathogenic,Stars:0
NM_001174089.2	R739Q	Pathogenic,Stars:0
NM_001174089.2	S473L	Pathogenic,Stars:0
NM_001174089.2	G448D	Pathogenic,Stars:0
NM_001174089.2	R853C	Pathogenic,Stars:0
NM_001174089.2	R853H	Pathogenic,Stars:1
NM_001174089.2	Y444_A445delinsT	Pathogenic,Stars:0
NM_001174089.2	R472K	Pathogenic,Stars:0
NM_001174089.2	M840V	Pathogenic,Stars:0
NM_001174089.2	L827P	Pathogenic,Stars:2
NM_001174089.2	S197P	Pathogenic,Stars:0
NM_001174089.2	G693E	Pathogenic,Stars:0
NM_001174089.2	T738M	Pathogenic,Stars:0
NM_001174089.2	E383K	Pathogenic,Stars:0
NM_030973.3	A335V	None,Stars:1
NM_012073.5	H147R	None,Stars:1
NM_024685.4	R34P	None,Stars:1
NM_024685.4	S311A	Pathogenic,Stars:1
NM_024685.4	V11G	None,Stars:1
NM_025114.4	W7C	Pathogenic,Stars:1
NM_138959.3	V239I	Pathogenic,Stars:1
NM_138959.3	R274Q	None,Stars:0
NM_138959.3	M328T	None,Stars:0
NM_170601.5	T312M	None,Stars:0
NM_170601.5	C196F	None,Stars:1
NM_170601.5	M89V	Benign,Stars:1
NM_170601.5	F404S	None,Stars:0
NM_001080.3	G409D	Pathogenic,Stars:2
NM_148960.3	G20D	Pathogenic,Stars:2
NM_148960.3	Q57E	Pathogenic,Stars:0
NM_148960.3	L90P	Pathogenic,Stars:0
NM_153704.6	Q376P	Pathogenic,Stars:0
NM_153704.6	Y513C	Pathogenic,Stars:1
NM_153704.6	G545E	Pathogenic,Stars:0
NM_153704.6	S320C	None,Stars:1
NM_153704.6	I833T	Pathogenic,Stars:2
NM_153704.6	F590S	Pathogenic,Stars:2
NM_153704.6	G821S	Pathogenic,Stars:1
NM_153704.6	C615R	Pathogenic,Stars:2
NM_153704.6	W290L	Pathogenic,Stars:0
NM_153704.6	G821R	Pathogenic,Stars:0
NM_153704.6	M252T	Pathogenic,Stars:2
NM_017777.3	C492W	None,Stars:1
NM_017777.3	F371del	Pathogenic,Stars:1
NM_153609.3	G442R	Pathogenic,Stars:0
NM_153609.3	D521N	Pathogenic,Stars:1
NM_153609.3	A118D	Pathogenic,Stars:0
NM_031955.6	R283Q	None,Stars:1
NM_001041.4	Q1098P	Pathogenic,Stars:0
NM_001041.4	L341P	Pathogenic,Stars:0
NM_001041.4	Q117R	Pathogenic,Stars:0
NM_001041.4	L620P	Pathogenic,Stars:0
NM_001041.4	C1229Y	Pathogenic,Stars:0
NM_001041.4	F1745C	None,Stars:1
NM_001041.4	V577G	None,Stars:1
NM_001041.4	G1073D	None,Stars:1
NM_015506.3	L116P	Pathogenic,Stars:2
NM_015506.3	R161Q	Pathogenic,Stars:2
NM_001177316.2	R353L	Pathogenic,Stars:0
NM_001177316.2	A413E	Pathogenic,Stars:0
NM_001177316.2	G196R	Pathogenic,Stars:1
NM_001177316.2	R468W	Pathogenic,Stars:2
NM_015697.8	Y297C	Pathogenic,Stars:0
NM_015697.8	R197H	Pathogenic,Stars:2
NM_015697.8	N228S	None,Stars:1
NM_015697.8	S146N	Pathogenic,Stars:0
NM_000190.4	R26H	Pathogenic,Stars:1
NM_000190.4	R116W	Pathogenic,Stars:1
NM_000190.4	R167Q	Pathogenic,Stars:2
NM_000190.4	R173Q	Pathogenic,Stars:0
NM_000190.4	R149Q	Pathogenic,Stars:0
NM_000190.4	L245R	Pathogenic,Stars:0
NM_000190.4	A31T	Pathogenic,Stars:0
NM_000190.4	Q34K	Pathogenic,Stars:0
NM_000190.4	R167W	Pathogenic,Stars:2
NM_000190.4	R167L	Pathogenic,Stars:0
NM_000190.4	A55S	Pathogenic,Stars:0
NM_000190.4	R201W	Pathogenic,Stars:2
NM_000190.4	G111R	Pathogenic,Stars:1
NM_000190.4	L177R	Pathogenic,Stars:1
NM_000190.4	E223K	None,Stars:1
NM_000190.4	C247R	Pathogenic,Stars:0
NM_000190.4	E250K	Pathogenic,Stars:0
NM_000190.4	A252T	None,Stars:1
NM_000190.4	A252V	Pathogenic,Stars:0
NM_000190.4	H256N	Pathogenic,Stars:0
NM_000190.4	G216D	Pathogenic,Stars:0
NM_000190.4	M1V	Pathogenic,Stars:0
NM_000190.4	L81P	Pathogenic,Stars:0
NM_178170.3	H425Y	Pathogenic,Stars:0
NM_004035.7	M278V	Pathogenic,Stars:0
NM_004035.7	G178C	Pathogenic,Stars:0
NM_004035.7	Q309R	Pathogenic,Stars:0
NM_004035.7	F124_N129del	Pathogenic,Stars:0
NM_000298.6	R163C	Pathogenic,Stars:0
NM_000298.6	T384M	Pathogenic,Stars:0
NM_000298.6	Q421K	Pathogenic,Stars:0
NM_000298.6	R479H	Pathogenic,Stars:1
NM_000298.6	R510Q	Pathogenic,Stars:2
NM_000298.6	G37E	Pathogenic,Stars:0
NM_000298.6	R486W	None,Stars:1
NM_000298.6	S130Y	Pathogenic,Stars:0
NM_000237.3	A203T	Pathogenic,Stars:0
NM_000237.3	G215E	Pathogenic,Stars:2
NM_000237.3	S271T	Pathogenic,Stars:0
NM_000237.3	P234L	Pathogenic,Stars:2
NM_000237.3	D231E	Pathogenic,Stars:0
NM_000237.3	I221T	Pathogenic,Stars:2
NM_000237.3	R270H	Pathogenic,Stars:2
NM_000237.3	G169E	Pathogenic,Stars:0
NM_000237.3	D183G	Pathogenic,Stars:0
NM_000237.3	D277N	Pathogenic,Stars:2
NM_000237.3	W113R	Pathogenic,Stars:1
NM_000237.3	A361T	Pathogenic,Stars:0
NM_000237.3	S199C	Pathogenic,Stars:0
NM_000237.3	R102S	Pathogenic,Stars:0
NM_000237.3	G222E	Pathogenic,Stars:0
NM_000237.3	D207E	Pathogenic,Stars:0
NM_000237.3	R270C	Pathogenic,Stars:1
NM_000237.3	N318S	None,Stars:1
NM_000237.3	L392V	Pathogenic,Stars:0
NM_000237.3	D36N	Benign,Stars:2
NM_000237.3	C445Y	Pathogenic,Stars:0
NM_000237.3	I252T	Pathogenic,Stars:1
NM_000237.3	C266W	Pathogenic,Stars:0
NM_000263.4	R674H	Pathogenic,Stars:2
NM_000263.4	R643H	None,Stars:1
NM_000263.4	R643C	Pathogenic,Stars:1
NM_000263.4	P521L	Pathogenic,Stars:2
NM_000263.4	R565W	Pathogenic,Stars:2
NM_000263.4	R565P	Pathogenic,Stars:2
NM_000263.4	F48L	Pathogenic,Stars:0
NM_000263.4	F314L	Pathogenic,Stars:0
NM_000263.4	R482W	Pathogenic,Stars:2
NM_000263.4	R234C	Pathogenic,Stars:2
NM_002150.3	Y160C	None,Stars:1
NM_002150.3	I335M	None,Stars:1
NM_139281.2	D658G	Benign,Stars:1
NM_139281.2	N355S	Pathogenic,Stars:0
NM_139281.2	A449T	Benign,Stars:1
NM_139281.2	R529Q	Pathogenic,Stars:0
NM_001127255.1	R693W	Pathogenic,Stars:1
NM_001127255.1	R693P	Pathogenic,Stars:0
NM_001127255.1	N913S	Pathogenic,Stars:0
NM_001127255.1	R693Q	Pathogenic,Stars:0
NM_001127255.1	L398R	Pathogenic,Stars:0
NM_001127255.1	P651S	Pathogenic,Stars:0
NM_030916.3	R284Q	Pathogenic,Stars:0
NM_030916.3	T185M	Pathogenic,Stars:0
NM_024884.3	P302L	Pathogenic,Stars:0
NM_024884.3	G55D	Pathogenic,Stars:0
NM_024884.3	H98R	Pathogenic,Stars:1
NM_014780.4	H1464P	Pathogenic,Stars:0
NM_001608.4	K333Q	Benign,Stars:1
NM_000018.4	R613W	Pathogenic,Stars:2
NM_000018.4	E130del	Pathogenic,Stars:2
NM_000018.4	K382Q	Pathogenic,Stars:1
NM_000018.4	P65L	Benign,Stars:2
NM_000018.4	F458L	Pathogenic,Stars:2
NM_000018.4	A416T	Pathogenic,Stars:2
NM_000018.4	R450H	Pathogenic,Stars:2
NM_000382.3	A314_P315delinsGAKSTVGA	Pathogenic,Stars:0
NM_000382.3	C214Y	Pathogenic,Stars:0
NM_000382.3	P315S	Pathogenic,Stars:2
NM_000382.3	K266N	Pathogenic,Stars:2
NM_000382.3	N386S	Pathogenic,Stars:2
NM_018105.3	F81L	None,Stars:1
NM_018105.3	K89R	Pathogenic,Stars:0
NM_018105.3	G9C	Pathogenic,Stars:0
NM_014043.4	D148Y	Pathogenic,Stars:0
NM_014043.4	Q206H	Pathogenic,Stars:0
NM_000785.4	R107H	Pathogenic,Stars:1
NM_000785.4	G125E	Pathogenic,Stars:0
NM_000785.4	R335P	Pathogenic,Stars:0
NM_000785.4	P382S	Pathogenic,Stars:0
NM_000785.4	T321R	Pathogenic,Stars:0
NM_000785.4	T409I	Pathogenic,Stars:1
NM_000785.4	R389H	Pathogenic,Stars:2
NM_000785.4	R389G	Pathogenic,Stars:0
NM_000785.4	L343F	Pathogenic,Stars:0
NM_000785.4	E189G	Pathogenic,Stars:0
NM_005908.4	S505P	Pathogenic,Stars:0
NM_000528.4	H72L	Pathogenic,Stars:1
NM_000528.4	R750W	Pathogenic,Stars:2
NM_000528.4	P356R	None,Stars:0
NM_002108.4	R206T	None,Stars:0
NM_002108.4	R208L	None,Stars:0
NM_002108.4	P259L	None,Stars:0
NM_002108.4	R322P	None,Stars:0
NM_015965.7	K5N	Pathogenic,Stars:0
NM_182548.4	Y127C	Pathogenic,Stars:0
NM_182548.4	T165M	Pathogenic,Stars:0
NM_015040.4	K1103R	Pathogenic,Stars:0
NM_000124.4	P1095R	None,Stars:1
NM_000124.4	L987P	Pathogenic,Stars:0
NM_000124.4	M752V	Pathogenic,Stars:0
NM_000082.3	A160V	None,Stars:1
NM_000082.3	A205P	None,Stars:1
NM_152709.5	Y153H	None,Stars:0
NM_152709.5	E608D	None,Stars:0
NM_014845.5	I41T	None,Stars:1
NM_014845.5	D53Y	Pathogenic,Stars:0
NM_001099287.1	A176D	Pathogenic,Stars:2
NM_001017420.3	W539G	Pathogenic,Stars:0
NM_005142.3	Q23R	Benign,Stars:2
NM_005142.3	S46L	None,Stars:1
NM_000787.4	D114E	Pathogenic,Stars:0
NM_000787.4	V101M	Pathogenic,Stars:0
NM_000251.2	P622L	Pathogenic,Stars:3
NM_000251.2	H639Y	Pathogenic,Stars:3
NM_000251.3	N596del	Pathogenic,Stars:3
NM_000251.2	R524P	Pathogenic,Stars:3
NM_000251.2	G322D	Benign,Stars:3
NM_000251.2	A636P	Pathogenic,Stars:3
NM_001191061.2	P206L	Pathogenic,Stars:1
NM_001191061.2	G236W	Pathogenic,Stars:0
NM_000102.4	F54del	Pathogenic,Stars:1
NM_000102.4	S106P	Pathogenic,Stars:2
NM_000102.4	P342T	Pathogenic,Stars:0
NM_000102.4	R96W	Pathogenic,Stars:2
NM_000102.4	R347H	Pathogenic,Stars:1
NM_000102.4	R358Q	Pathogenic,Stars:0
NM_000102.4	F93C	Pathogenic,Stars:0
NM_000102.4	F114V	Pathogenic,Stars:0
NM_000102.4	D116V	Pathogenic,Stars:0
NM_000102.4	R347C	Pathogenic,Stars:0
NM_000102.4	R362C	Pathogenic,Stars:1
NM_000102.4	W406R	Pathogenic,Stars:0
NM_000102.4	Y329D	Pathogenic,Stars:0
NM_000102.4	P428L	Pathogenic,Stars:1
NM_000102.4	Y201N	Pathogenic,Stars:0
NM_000102.4	R96Q	Pathogenic,Stars:1
NM_000102.4	R125Q	Pathogenic,Stars:1
NM_000102.4	R416H	Pathogenic,Stars:1
NM_000102.4	F453S	Pathogenic,Stars:0
NM_152594.3	V44D	Pathogenic,Stars:0
NM_018451.5	E1235V	Pathogenic,Stars:0
NM_012414.4	G1052C	Pathogenic,Stars:0
NM_001302998.2	C55Y	None,Stars:0
NM_005767.6	G146R	Pathogenic,Stars:0
NM_178817.4	M1I	Pathogenic,Stars:1
NM_138701.4	M144V	Pathogenic,Stars:0
NM_024728.2	R299W	None,Stars:1
NM_152783.5	V444A	Pathogenic,Stars:0
NM_152783.5	I147S	Pathogenic,Stars:0
NM_152783.5	N439D	Pathogenic,Stars:0
NM_152783.5	D375Y	Pathogenic,Stars:0
NM_001371279.1	A20E	Pathogenic,Stars:2
NM_007252.4	Q191H	Pathogenic,Stars:0
NM_020376.4	P195L	Pathogenic,Stars:1
NM_000255.4	W105R	Pathogenic,Stars:2
NM_000255.4	A377E	Pathogenic,Stars:0
NM_000255.4	R93H	Pathogenic,Stars:2
NM_000255.4	G717V	Pathogenic,Stars:2
NM_000255.4	G623R	Pathogenic,Stars:1
NM_000255.4	G703R	Pathogenic,Stars:0
NM_000255.4	N219Y	Pathogenic,Stars:2
NM_000255.4	R108C	Pathogenic,Stars:2
NM_000255.4	G215S	Pathogenic,Stars:0
NM_000255.4	R603K	Pathogenic,Stars:0
NM_004693.3	A161T	None,Stars:0
NM_015488.5	A9V	Pathogenic,Stars:1
NM_015488.5	A7V	Pathogenic,Stars:1
NM_015488.5	A33P	Benign,Stars:1
NM_001370658.1	T512M	Pathogenic,Stars:2
NM_001370658.1	R518C	Pathogenic,Stars:2
NM_001370658.1	G14S	None,Stars:1
NM_001370658.1	D424H	None,Stars:1
NM_001370658.1	D232G	Pathogenic,Stars:2
NM_001370658.1	Q436H	Pathogenic,Stars:2
NM_001370658.1	N469T	None,Stars:2
NM_001370658.1	F383V	None,Stars:1
NM_001370658.1	R59C	Pathogenic,Stars:2
NM_001352514.2	L384P	Pathogenic,Stars:1
NM_001352514.2	D718N	None,Stars:1
NM_001352514.2	R655W	Pathogenic,Stars:2
NM_001352514.2	G728S	Pathogenic,Stars:2
NM_001352514.2	V697M	Pathogenic,Stars:2
NM_001352514.2	L363R	Pathogenic,Stars:2
NM_001017922.2	G57R	Benign,Stars:1
NM_001017922.2	P60A	None,Stars:0
NM_001017922.1	E47K	None,Stars:0
NM_022132.5	E99Q	Pathogenic,Stars:2
NM_022132.5	R155Q	Pathogenic,Stars:0
NM_022132.5	P310R	Pathogenic,Stars:1
NM_022132.5	C167R	None,Stars:1
NM_022132.5	R268T	Pathogenic,Stars:1
NM_022132.5	I437V	None,Stars:2
NM_022132.5	H190R	Pathogenic,Stars:0
NM_022132.5	D280Y	Pathogenic,Stars:2
NM_020166.5	M325R	Pathogenic,Stars:2
NM_020166.5	R385S	Pathogenic,Stars:2
NM_020166.5	D532H	Pathogenic,Stars:0
NM_020166.5	L437P	Pathogenic,Stars:0
NM_020166.5	S535F	Pathogenic,Stars:0
NM_020166.5	I460M	Pathogenic,Stars:0
NM_198578.4	R1441G	Pathogenic,Stars:1
NM_198578.4	Y1699C	Pathogenic,Stars:0
NM_198578.4	R1441C	Pathogenic,Stars:2
NM_198578.4	I1122V	Pathogenic,Stars:0
NM_198578.4	G2019S	Pathogenic,Stars:2
NM_198578.4	I2020T	Pathogenic,Stars:1
NM_198578.4	R1441H	Pathogenic,Stars:0
NM_198578.4	G2385R	None,Stars:1
NM_030957.4	A25T	Pathogenic,Stars:0
NM_030957.4	G518D	Pathogenic,Stars:0
NM_030957.4	G700C	Pathogenic,Stars:0
NM_145200.4	R124C	None,Stars:2
NM_000022.4	K80R	Benign,Stars:2
NM_000022.4	R101W	None,Stars:1
NM_000022.4	R101Q	Pathogenic,Stars:2
NM_000022.4	R211H	Pathogenic,Stars:2
NM_000022.4	L304R	Pathogenic,Stars:1
NM_000022.4	A329V	Pathogenic,Stars:2
NM_000022.4	P297Q	None,Stars:1
NM_000022.4	R76W	None,Stars:2
NM_000022.4	R149Q	None,Stars:1
NM_000022.4	P274L	None,Stars:2
NM_000022.4	L107P	Pathogenic,Stars:2
NM_000022.4	R211C	None,Stars:1
NM_000022.4	A215T	None,Stars:2
NM_000022.4	G216R	Pathogenic,Stars:2
NM_000022.4	R156C	Pathogenic,Stars:2
NM_000022.4	S291L	Pathogenic,Stars:2
NM_000022.2	D8N	Benign,Stars:2
NM_000022.4	G74V	Pathogenic,Stars:1
NM_000022.4	L152M	None,Stars:1
NM_000022.4	T233I	None,Stars:1
NM_000022.4	Y97C	None,Stars:0
NM_000022.4	R156H	Pathogenic,Stars:2
NM_207361.6	E1974K	Pathogenic,Stars:0
NM_144966.5	R649W	Pathogenic,Stars:0
NM_144966.5	G1440S	Pathogenic,Stars:0
NM_001174150.2	R79Q	Pathogenic,Stars:0
NM_001174150.2	R200C	Pathogenic,Stars:1
NM_031220.4	Q626H	None,Stars:1
NM_145691.4	W94R	Pathogenic,Stars:0
NM_199242.2	R610_Q613del	Pathogenic,Stars:0
NM_199242.2	L403P	Pathogenic,Stars:0
NM_199242.2	F857C	Pathogenic,Stars:0
NM_000231.2	C283Y	Pathogenic,Stars:2
NM_000231.3	E263K	Pathogenic,Stars:2
NM_001134831.2	V443D	Pathogenic,Stars:0
NM_001134831.2	R723Q	Pathogenic,Stars:2
NM_001003841.3	D173N	None,Stars:1
NM_017780.4	I1028V	Pathogenic,Stars:2
NM_017780.4	L1257R	Pathogenic,Stars:0
NM_017780.4	R2319S	Pathogenic,Stars:0
NM_017780.4	G2108R	Pathogenic,Stars:0
NM_017780.4	S834F	Pathogenic,Stars:0
NM_017780.4	H55R	Pathogenic,Stars:0
NM_133263.4	A203P	Benign,Stars:1
NM_001278293.3	G169A	Pathogenic,Stars:0
NM_001278293.3	T31M	Pathogenic,Stars:0
NM_001278293.3	L170W	Pathogenic,Stars:0
NM_001278293.3	T31R	Pathogenic,Stars:1
NM_001278293.3	A89V	Pathogenic,Stars:0
NM_152443.3	Y226C	Pathogenic,Stars:2
NM_152443.3	T49M	Pathogenic,Stars:2
NM_152443.3	H151N	Pathogenic,Stars:0
NM_152443.3	P230A	Pathogenic,Stars:0
NM_152443.3	H151D	Pathogenic,Stars:2
NM_152443.3	L99I	Pathogenic,Stars:2
NM_152443.3	S175P	Pathogenic,Stars:0
NM_152443.3	I51N	Pathogenic,Stars:0
NM_152443.3	T155I	Pathogenic,Stars:2
NM_152443.3	A126V	Pathogenic,Stars:2
NM_001002255.2	V55M	Pathogenic,Stars:0
NM_018100.4	R182H	Benign,Stars:2
NM_018100.4	F229L	None,Stars:1
NM_018100.4	D210N	None,Stars:1
NM_018100.4	D253Y	None,Stars:0
NM_018100.4	P77T	None,Stars:1
NM_018100.4	I174V	None,Stars:0
NM_018100.4	C259Y	None,Stars:0
NM_020435.4	M286T	Pathogenic,Stars:0
NM_020435.4	P90S	Pathogenic,Stars:0
NM_020435.4	Y272D	Pathogenic,Stars:0
NM_020435.4	I36M	Pathogenic,Stars:0
NM_020435.4	S48L	Pathogenic,Stars:0
NM_020435.4	R260C	Pathogenic,Stars:0
NM_000159.4	Y295H	Pathogenic,Stars:1
NM_000159.4	A421V	Pathogenic,Stars:2
NM_000159.4	A293T	None,Stars:1
NM_000159.4	T416I	Pathogenic,Stars:0
NM_000159.4	R402W	Pathogenic,Stars:2
NM_000159.4	E365K	Pathogenic,Stars:2
NM_000159.4	V400M	Pathogenic,Stars:2
NM_000159.4	R227P	Pathogenic,Stars:2
NM_001040716.2	A610T	Pathogenic,Stars:0
NM_001040716.2	M743I	Pathogenic,Stars:0
NM_001040716.2	V145A	Pathogenic,Stars:0
NM_001040716.2	R451C	Pathogenic,Stars:0
NM_001040716.2	R156Q	None,Stars:1
NM_001040716.2	R583L	Pathogenic,Stars:0
NM_207118.2	L21P	Pathogenic,Stars:0
NM_178510.2	E713K	None,Stars:3
NM_015335.4	E251G	None,Stars:1
NM_015335.4	R1872H	None,Stars:1
NM_015335.4	D2023G	Pathogenic,Stars:0
NM_001931.5	F576L	Pathogenic,Stars:0
NM_207346.3	A307S	Pathogenic,Stars:2
NM_001077446.4	R58W	Pathogenic,Stars:0
NM_025265.4	Y309C	None,Stars:1
NM_001278431.2	S163R	Pathogenic,Stars:2
NM_005787.6	G118D	Pathogenic,Stars:0
NM_005787.6	R171Q	Pathogenic,Stars:0
NM_005787.6	W71R	Pathogenic,Stars:0
NM_005787.6	M157K	Pathogenic,Stars:0
NM_001128225.3	G74D	Pathogenic,Stars:0
NM_024514.4	L99P	None,Stars:1
NM_001004311.3	N140del	Pathogenic,Stars:0
NM_133433.4	M1K	Pathogenic,Stars:0
NM_133433.4	Y2430C	Pathogenic,Stars:0
NM_133433.4	I1206del	Pathogenic,Stars:0
NM_133433.4	A1246G	Pathogenic,Stars:0
NM_001127649.3	R98W	Pathogenic,Stars:2
NM_001127649.3	G89R	Pathogenic,Stars:0
NM_001127649.3	M1T	Pathogenic,Stars:1
NM_001127649.3	L45P	None,Stars:2
NM_213599.2	C356R	Pathogenic,Stars:0
NM_213599.2	C356G	Pathogenic,Stars:0
NM_213599.2	A432G	Pathogenic,Stars:2
NM_213599.2	G231V	Pathogenic,Stars:2
NM_213599.3	R758C	Pathogenic,Stars:2
NM_022370.4	G361E	Pathogenic,Stars:1
NM_022370.4	R703P	Pathogenic,Stars:1
NM_022370.4	S705P	Pathogenic,Stars:1
NM_022370.4	E319K	Pathogenic,Stars:1
NM_022370.4	L5P	Pathogenic,Stars:1
NM_022370.4	I66L	Pathogenic,Stars:1
NM_022370.4	R245W	None,Stars:1
NM_207352.4	W44R	None,Stars:1
NM_207352.4	I111T	Pathogenic,Stars:1
NM_207352.4	R508H	None,Stars:1
NM_207352.4	G61S	Pathogenic,Stars:0
NM_207172.2	N107I	None,Stars:0
NM_178857.6	R45W	None,Stars:1
NM_178857.6	W960R	None,Stars:2
NM_001145809.2	L1017F	Pathogenic,Stars:0
NM_001145809.2	R767S	Pathogenic,Stars:0
NM_001145809.2	G384C	None,Stars:1
NM_001145809.2	S120L	Pathogenic,Stars:2
NM_031935.3	Q5345R	None,Stars:1
NM_024006.6	R98W	Pathogenic,Stars:0
NM_024006.6	V29L	Pathogenic,Stars:0
NM_024006.6	V45A	Pathogenic,Stars:0
NM_024006.6	R58G	Pathogenic,Stars:0
NM_024006.6	L128R	None,Stars:0
NM_024006.6	D36Y	None,Stars:3
NM_198156.3	I75del	Pathogenic,Stars:0
NM_000551.4	R167Q	None,Stars:1
NM_000551.3	R167W	Pathogenic,Stars:2
NM_000551.3	R167G	Pathogenic,Stars:2
NM_000551.3	W88S	Pathogenic,Stars:0
NM_000551.3	Y112H	Pathogenic,Stars:2
NM_000551.3	Y98H	Pathogenic,Stars:2
NM_000551.3	V166F	Pathogenic,Stars:1
NM_000551.4	L188V	None,Stars:1
NM_000551.3	R64P	Pathogenic,Stars:2
NM_000551.3	L63P	None,Stars:2
NM_000551.3	Y112N	Pathogenic,Stars:2
NM_000551.3	V130L	Pathogenic,Stars:2
NM_000551.4	R200W	None,Stars:1
NM_000551.4	P81S	None,Stars:1
NM_000551.3	P192S	None,Stars:2
NM_000551.4	V84L	Pathogenic,Stars:1
NM_000551.3	G93S	Pathogenic,Stars:1
NM_000551.3	Q164R	Pathogenic,Stars:2
NM_000433.3	K19_D21del	Pathogenic,Stars:2
NM_000433.3	A128V	Pathogenic,Stars:0
NM_000433.3	R77Q	None,Stars:1
NM_000433.3	R395W	Benign,Stars:2
NM_000265.6	R42Q	Pathogenic,Stars:1
NM_000265.6	G192S	Pathogenic,Stars:0
NM_000101.4	R90Q	Pathogenic,Stars:0
NM_000101.4	S118R	None,Stars:1
NM_000101.4	P156Q	Pathogenic,Stars:0
NM_000101.4	H94R	Pathogenic,Stars:0
NM_000101.4	Y72H	Benign,Stars:2
NM_000101.4	G24R	Pathogenic,Stars:2
NM_000101.4	A125T	Pathogenic,Stars:0
NM_014874.3	R94Q	Pathogenic,Stars:2
NM_014874.3	W740S	Pathogenic,Stars:2
NM_014874.3	L76P	Pathogenic,Stars:2
NM_014874.3	P251A	Pathogenic,Stars:1
NM_014874.3	V69F	Pathogenic,Stars:0
NM_014874.3	K357N	Pathogenic,Stars:1
NM_014874.3	H165D	Pathogenic,Stars:1
NM_014874.3	R94W	Pathogenic,Stars:2
NM_001127660.1	Q276R	Pathogenic,Stars:1
NM_014874.3	R364W	Pathogenic,Stars:2
NM_001127660.1	T206I	Pathogenic,Stars:1
NM_014874.3	R707W	Pathogenic,Stars:2
NM_014874.3	R104W	Pathogenic,Stars:2
NM_014874.3	R468H	None,Stars:1
NM_153026.3	R104Q	Pathogenic,Stars:1
NM_015046.7	P2213L	Pathogenic,Stars:0
NM_015046.7	R332W	Pathogenic,Stars:1
NM_015046.7	L389S	Pathogenic,Stars:2
NM_015046.7	T3I	Pathogenic,Stars:1
NM_015046.7	R2136H	None,Stars:0
NM_015046.7	L1976R	Pathogenic,Stars:0
NM_015046.7	N603D	Benign,Stars:2
NM_015046.7	L1977F	Pathogenic,Stars:1
NM_015046.7	L115del	Pathogenic,Stars:1
NM_005609.4	G205S	Pathogenic,Stars:2
NM_005609.4	K543T	Pathogenic,Stars:2
NM_005609.4	E655K	Pathogenic,Stars:0
NM_005609.4	Q666E	Pathogenic,Stars:0
NM_005609.4	L396P	Pathogenic,Stars:0
NM_005609.4	G686R	Pathogenic,Stars:2
NM_005609.4	M1V	Pathogenic,Stars:1
NM_005609.4	W798R	Pathogenic,Stars:2
NM_014297.5	R163W	Pathogenic,Stars:3
NM_014297.5	M1I	Pathogenic,Stars:1
NM_182914.2	T6211M	None,Stars:1
NM_182961.4	R8095H	Pathogenic,Stars:0
NM_182961.4	V8387L	None,Stars:0
NM_182961.4	E8461K	None,Stars:1
NM_130468.3	R213P	Pathogenic,Stars:0
NM_130468.3	Y293C	Pathogenic,Stars:1
NM_130468.3	P281L	Pathogenic,Stars:1
NM_130468.3	C289S	Pathogenic,Stars:0
NM_016341.4	S1484L	Pathogenic,Stars:0
NM_206933.4	C319Y	Pathogenic,Stars:3
NM_206933.4	C759F	Pathogenic,Stars:3
NM_206933.4	C419F	Pathogenic,Stars:2
NM_206933.3	R4674G	Pathogenic,Stars:1
NM_213653.3	G320V	Pathogenic,Stars:2
NM_213653.3	I222N	None,Stars:1
NM_145277.5	I168T	Pathogenic,Stars:2
NM_000709.4	Y438N	Pathogenic,Stars:2
NM_000709.4	G290R	Pathogenic,Stars:2
NM_000709.4	F409C	Pathogenic,Stars:1
NM_000709.4	R265W	None,Stars:1
NM_000709.4	G249S	Pathogenic,Stars:1
NM_000709.4	T310R	Pathogenic,Stars:1
NM_000709.4	C264W	Pathogenic,Stars:0
NM_181776.3	G87V	None,Stars:1
NM_000045.4	T290S	Pathogenic,Stars:0
NM_000045.4	G235R	Pathogenic,Stars:0
NM_000045.4	I11T	Pathogenic,Stars:1
NM_000045.4	G138V	Pathogenic,Stars:0
NM_000048.4	R95C	Pathogenic,Stars:2
NM_000048.4	Q286R	Pathogenic,Stars:2
NM_000048.4	R385C	Pathogenic,Stars:2
NM_000048.4	V178M	Pathogenic,Stars:2
NM_000048.4	R379C	Pathogenic,Stars:2
NM_032409.3	G309D	Pathogenic,Stars:0
NM_032409.3	H271Q	Pathogenic,Stars:0
NM_032409.3	L347P	Pathogenic,Stars:1
NM_032409.3	R279H	Pathogenic,Stars:0
NM_032409.3	T313M	Pathogenic,Stars:0
NM_032409.3	A217D	Pathogenic,Stars:0
NM_032409.3	Y431H	None,Stars:0
NM_032409.3	P399L	None,Stars:1
NM_001875.5	T544M	Pathogenic,Stars:0
NM_001875.5	H337R	Pathogenic,Stars:0
NM_001875.5	N1399T	Benign,Stars:0
NM_001875.5	G982D	Pathogenic,Stars:1
NM_153006.3	A279T	Pathogenic,Stars:0
NM_153006.3	L430P	Pathogenic,Stars:0
NM_153006.3	W484R	Pathogenic,Stars:0
NM_153006.3	E433D	Pathogenic,Stars:0
NM_001173464.2	R954W	Pathogenic,Stars:2
NM_001173464.2	R954Q	Pathogenic,Stars:0
NM_001173464.2	I1010T	Pathogenic,Stars:0
NM_001173464.2	M356T	Pathogenic,Stars:0
NM_001173464.2	M947V	Pathogenic,Stars:0
NM_001173464.2	M947R	Pathogenic,Stars:0
NM_001173464.2	M947I	Pathogenic,Stars:0
NM_000434.4	L91R	Pathogenic,Stars:0
NM_000434.4	F260Y	None,Stars:1
NM_000434.4	L363P	Pathogenic,Stars:0
NM_000434.4	V217M	Pathogenic,Stars:2
NM_000434.4	G243R	Pathogenic,Stars:1
NM_000434.4	P80L	Pathogenic,Stars:0
NM_000434.4	W240R	Pathogenic,Stars:0
NM_000434.4	P316S	Pathogenic,Stars:0
NM_000434.4	R225P	Pathogenic,Stars:0
NM_000434.4	A298V	None,Stars:1
NM_174934.3	L179F	Pathogenic,Stars:0
NM_175053.4	N148K	Pathogenic,Stars:0
NM_000026.4	S438P	Pathogenic,Stars:0
NM_000026.4	R426H	Pathogenic,Stars:2
NM_000026.4	P100A	Pathogenic,Stars:0
NM_000026.4	D422Y	None,Stars:1
NM_000026.4	R190Q	None,Stars:1
NM_000026.4	K246E	Pathogenic,Stars:1
NM_000026.4	M225T	Pathogenic,Stars:0
NM_001172303.3	E167D	None,Stars:0
NM_018400.3	L10P	None,Stars:1
NM_000401.3	D260N	Pathogenic,Stars:2
NM_024577.3	R529H	None,Stars:1
NM_024577.3	Y169H	None,Stars:1
NM_030930.4	G261S	None,Stars:0
NM_000127.2	R340L	Pathogenic,Stars:1
NM_000127.2	G339D	Pathogenic,Stars:1
NM_012431.3	S703L	Pathogenic,Stars:0
NM_000346.4	K173E	Pathogenic,Stars:0
NM_000346.4	H165Y	Pathogenic,Stars:0
NM_000346.4	A76E	Pathogenic,Stars:1
NM_000346.4	F154L	Pathogenic,Stars:0
NM_000346.4	A158T	Pathogenic,Stars:0
NM_144599.5	T45R	Pathogenic,Stars:1
NM_144599.5	G106R	Pathogenic,Stars:1
NM_144599.5	G106R	Pathogenic,Stars:2
NM_015537.4	T478A	None,Stars:0
NM_014629.4	T332I	Pathogenic,Stars:0
NM_144596.4	E197_Y198del	Pathogenic,Stars:0
NM_022167.4	T801R	Benign,Stars:1
NM_022166.4	A115S	Benign,Stars:1
NM_025215.6	R144W	Pathogenic,Stars:1
NM_000243.3	V726A	Pathogenic,Stars:2
NM_000243.2	E167D	None,Stars:1
NM_000243.2	T267I	None,Stars:1
NM_000243.2	F479L	None,Stars:1
NM_000243.3	K695R	None,Stars:1
NM_000243.2	A744S	None,Stars:1
NM_000243.3	R761H	None,Stars:1
NM_000243.2	R653H	None,Stars:1
NM_000243.2	E148V	None,Stars:2
NM_000243.3	M694del	None,Stars:1
NM_000243.2	H478Y	None,Stars:2
NM_024079.5	T47P	Pathogenic,Stars:0
NM_024079.5	G275D	Pathogenic,Stars:0
NM_006493.4	D230N	None,Stars:1
NM_006493.4	R63H	None,Stars:1
NM_006493.4	C77Y	None,Stars:1
NM_006493.4	Y325C	None,Stars:1
NM_000483.5	K77Q	Benign,Stars:2
NM_000483.5	M1V	Pathogenic,Stars:0
NM_000483.5	K41T	None,Stars:1
NM_000483.5	E60K	Benign,Stars:2
NM_000483.5	W48R	Pathogenic,Stars:0
NM_198586.3	C26S	Pathogenic,Stars:1
NM_198586.3	P69A	Pathogenic,Stars:2
NM_198586.3	I198N	Pathogenic,Stars:0
NM_198586.3	D308A	Pathogenic,Stars:0
NM_000126.4	V157G	Pathogenic,Stars:0
NM_000126.4	T266M	Pathogenic,Stars:2
NM_000126.4	G116R	Pathogenic,Stars:0
NM_058172.6	Y381C	Pathogenic,Stars:0
NM_058172.6	G105D	Pathogenic,Stars:0
NM_058172.6	L329R	Pathogenic,Stars:0
NM_058172.6	I189T	Pathogenic,Stars:0
NM_000049.4	E285A	Pathogenic,Stars:2
NM_000049.3	C152R	Pathogenic,Stars:0
NM_000049.4	A305E	Pathogenic,Stars:2
NM_000049.3	Y231C	Pathogenic,Stars:1
NM_000049.3	D249V	Pathogenic,Stars:2
NM_000049.3	R71H	Pathogenic,Stars:2
NM_014365.2	K141N	Pathogenic,Stars:0
NM_014365.2	K141E	Pathogenic,Stars:2
NM_014365.2	K141N	None,Stars:0
NM_013389.3	V55L	None,Stars:0
NM_001101648.2	I1206N	Benign,Stars:1
NM_022464.5	L457P	Pathogenic,Stars:0
NM_153240.5	G1275del	Pathogenic,Stars:0
NM_153240.5	S360T	Pathogenic,Stars:0
NM_153240.5	R973Q	Pathogenic,Stars:0
NM_000391.4	C365R	Pathogenic,Stars:1
NM_000391.4	C365Y	Pathogenic,Stars:2
NM_000391.4	R447H	Pathogenic,Stars:2
NM_000391.4	R206C	Pathogenic,Stars:1
NM_000391.4	G284V	Pathogenic,Stars:2
NM_000391.4	N286S	Pathogenic,Stars:1
NM_032609.3	E138K	None,Stars:1
NM_198428.3	G141R	Pathogenic,Stars:0
NM_182760.4	R349W	Pathogenic,Stars:2
NM_182760.4	R349Q	Pathogenic,Stars:1
NM_182760.4	C336R	Pathogenic,Stars:0
NM_182760.4	A279V	None,Stars:1
NM_182760.4	S155P	Pathogenic,Stars:2
NM_182760.4	M1R	Pathogenic,Stars:1
NM_182760.4	R345C	Pathogenic,Stars:0
NM_182760.4	A348P	Pathogenic,Stars:0
NM_182760.4	C218Y	Pathogenic,Stars:0
NM_182760.4	M1V	Pathogenic,Stars:0
NM_031443.3	M1V	Pathogenic,Stars:1
NM_001029835.2	L219R	Pathogenic,Stars:0
NM_017436.7	M183K	None,Stars:0
NM_017436.7	P251L	None,Stars:0
NM_017436.7	G187D	None,Stars:0
NM_017436.7	F81del	None,Stars:0
NM_033087.4	K131N	Pathogenic,Stars:0
NM_021098.3	F161L	None,Stars:0
NM_021098.3	E282K	None,Stars:1
NM_021098.3	V831M	None,Stars:1
NM_021098.3	G773D	Benign,Stars:1
NM_021098.3	P618L	None,Stars:1
NM_021098.3	A876T	None,Stars:1
NM_177986.5	S192P	Pathogenic,Stars:0
NM_177986.5	P267R	Pathogenic,Stars:0
NM_004183.4	W93C	Pathogenic,Stars:0
NM_004183.4	Y85H	Pathogenic,Stars:2
NM_004183.4	G299E	Pathogenic,Stars:0
NM_004183.4	Y227N	Pathogenic,Stars:1
NM_004183.4	T6P	Pathogenic,Stars:0
NM_004183.4	I295del	Pathogenic,Stars:2
NM_004183.4	V9M	Pathogenic,Stars:0
NM_004183.4	E119Q	None,Stars:1
NM_004183.4	A243V	Pathogenic,Stars:2
NM_004183.4	R47H	Pathogenic,Stars:1
NM_004183.4	R141H	None,Stars:1
NM_004183.4	V317M	Pathogenic,Stars:0
NM_004183.4	L41P	Pathogenic,Stars:1
NM_004183.4	V86M	Pathogenic,Stars:1
NM_004183.4	V239M	Pathogenic,Stars:0
NM_004183.4	Y236C	Pathogenic,Stars:0
NM_004183.4	I205T	Pathogenic,Stars:1
NM_004183.4	D228N	None,Stars:1
NM_004183.4	Y227C	Pathogenic,Stars:1
NM_004183.4	L140V	None,Stars:1
NM_004183.4	V235A	Pathogenic,Stars:0
NM_024312.5	D407A	Pathogenic,Stars:0
NM_024312.5	K4Q	Pathogenic,Stars:1
NM_024312.5	F374L	Pathogenic,Stars:0
NM_000158.4	Y329S	Pathogenic,Stars:2
NM_000158.4	L224P	Pathogenic,Stars:2
NM_000158.4	R515C	Pathogenic,Stars:2
NM_000158.4	F257L	Pathogenic,Stars:1
NM_000158.4	R524Q	Pathogenic,Stars:1
NM_000158.4	H545R	Pathogenic,Stars:0
NM_000158.4	H628R	None,Stars:1
NM_000158.4	Q236H	Pathogenic,Stars:1
NM_000158.4	R262C	Pathogenic,Stars:1
NM_032520.5	G106S	Pathogenic,Stars:1
NM_018941.3	R24G	Pathogenic,Stars:2
NM_018941.3	W263C	Pathogenic,Stars:1
NM_018941.3	R204C	Pathogenic,Stars:2
NM_018941.3	A30P	Pathogenic,Stars:0
NM_025074.7	F1807_S1808del	None,Stars:1
NM_017890.4	L2193R	Pathogenic,Stars:0
NM_017890.4	N2993S	None,Stars:1
NM_017890.4	G2645D	None,Stars:0
NM_017890.4	I2820T	None,Stars:1
NM_000019.4	A380T	Pathogenic,Stars:1
NM_000019.4	G183R	Pathogenic,Stars:2
NM_000019.4	M1K	Pathogenic,Stars:1
NM_000019.4	G379V	None,Stars:1
NM_000019.4	E345del	Pathogenic,Stars:2
NM_000019.4	N93S	Pathogenic,Stars:1
NM_000019.4	I312T	Pathogenic,Stars:2
NM_000019.4	A333P	Pathogenic,Stars:2
NM_000019.4	Q145E	None,Stars:1
NM_020184.4	R236Q	Pathogenic,Stars:0
NM_020184.4	L324P	Pathogenic,Stars:0
NM_020184.4	S200Y	Pathogenic,Stars:0
NM_173076.3	G1381E	Pathogenic,Stars:0
NM_173076.3	N1380S	Pathogenic,Stars:2
NM_173076.3	G1651S	Pathogenic,Stars:0
NM_173076.3	R1514H	Pathogenic,Stars:0
NM_173076.3	E1539K	Pathogenic,Stars:0
NM_173076.3	D2365N	Benign,Stars:2
NM_173076.3	G1179R	Pathogenic,Stars:0
NM_001171506.2	D129E	Pathogenic,Stars:0
NM_001171506.2	I136T	Pathogenic,Stars:0
NM_001171506.2	D81Y	Pathogenic,Stars:0
NM_174936.3	S127R	Pathogenic,Stars:2
NM_174936.3	F216L	Pathogenic,Stars:0
NM_174936.3	D374Y	Pathogenic,Stars:2
NM_174936.3	R46L	Benign,Stars:2
NM_174936.4	R97del	None,Stars:0
NM_025193.4	E147K	Pathogenic,Stars:1
NM_032531.4	R40W	None,Stars:0
NM_032531.4	R336Q	None,Stars:0
NM_032531.4	V731F	None,Stars:1
NM_000419.5	I874S	Benign,Stars:3
NM_000419.5	G273D	Pathogenic,Stars:3
NM_000419.5	R358H	Pathogenic,Stars:3
NM_000419.5	V456_D457del	Pathogenic,Stars:3
NM_000419.5	E355K	Pathogenic,Stars:3
NM_000419.5	I596T	None,Stars:3
NM_000419.5	L214P	Pathogenic,Stars:3
NM_000419.5	S957L	Pathogenic,Stars:3
NM_000419.5	Q626H	Pathogenic,Stars:3
NM_176817.5	A49P	None,Stars:0
NM_176817.5	I296V	None,Stars:0
NM_004817.4	V48A	Pathogenic,Stars:0
NM_173477.5	L48P	Pathogenic,Stars:0
NM_024077.5	R540Q	Pathogenic,Stars:0
NM_016103.4	G37R	Pathogenic,Stars:0
NM_016103.4	D137N	Pathogenic,Stars:2
NM_016103.4	S179R	Pathogenic,Stars:0
NM_016103.4	G185V	Pathogenic,Stars:0
NM_013246.3	R197L	Pathogenic,Stars:0
NM_001902.6	T67I	None,Stars:1
NM_001902.6	Q240E	Pathogenic,Stars:0
NM_001902.6	S403I	Benign,Stars:1
NM_030665.4	S1808N	Pathogenic,Stars:0
NM_030665.4	Q1562R	Pathogenic,Stars:0
NM_000379.4	R149C	Pathogenic,Stars:0
NM_000271.5	Q928P	Pathogenic,Stars:0
NM_000271.5	T1036M	None,Stars:1
NM_000271.5	N1156S	Pathogenic,Stars:2
NM_000271.5	G992W	None,Stars:1
NM_000271.5	V889M	Pathogenic,Stars:0
NM_000271.5	Y1088C	None,Stars:1
NM_000271.5	L1213F	Pathogenic,Stars:0
NM_000271.5	P1007A	None,Stars:1
NM_000271.5	I1061T	Pathogenic,Stars:2
NM_000271.5	R958Q	Pathogenic,Stars:0
NM_000271.5	G992R	Pathogenic,Stars:2
NM_000271.5	V378A	Pathogenic,Stars:1
NM_000271.5	V950M	Pathogenic,Stars:2
NM_000271.5	A1035V	Pathogenic,Stars:2
NM_000271.5	C177Y	Pathogenic,Stars:2
NM_000271.5	R978C	Pathogenic,Stars:2
NM_000271.5	C113R	Pathogenic,Stars:0
NM_000543.5	R498L	Pathogenic,Stars:2
NM_000543.5	G579S	Pathogenic,Stars:1
NM_000543.5	S438R	Pathogenic,Stars:0
NM_000543.5	M384I	Pathogenic,Stars:1
NM_000543.5	G244R	Pathogenic,Stars:1
NM_000543.5	N385S	Pathogenic,Stars:0
NM_000543.5	L304P	Pathogenic,Stars:2
NM_000543.5	W393G	Pathogenic,Stars:2
NM_000543.5	H423Y	Pathogenic,Stars:2
NM_000543.5	Q294K	Pathogenic,Stars:2
NM_000543.5	A484E	Pathogenic,Stars:1
NM_000543.5	Y469S	Pathogenic,Stars:1
NM_000226.4	R163W	Pathogenic,Stars:2
NM_000226.4	Q172P	Pathogenic,Stars:0
NM_000226.4	N161Y	Pathogenic,Stars:0
NM_000226.4	N161K	Pathogenic,Stars:0
NM_000226.4	R163Q	Pathogenic,Stars:1
NM_000226.4	M157V	Pathogenic,Stars:1
NM_000226.4	N161S	Pathogenic,Stars:1
NM_000226.4	L168S	Pathogenic,Stars:0
NM_000226.4	L160V	Pathogenic,Stars:0
NM_000226.4	M157T	Pathogenic,Stars:0
NM_000226.4	V171M	Pathogenic,Stars:0
NM_000226.4	L160F	Pathogenic,Stars:0
NM_000226.4	N161I	Pathogenic,Stars:0
NM_133497.4	G459D	Pathogenic,Stars:0
NM_133497.4	D339_V341del	None,Stars:1
NM_133497.4	S256W	Pathogenic,Stars:0
NM_176824.3	H323R	Pathogenic,Stars:2
NM_176824.3	T211I	Pathogenic,Stars:1
NM_000051.4	S2860del	None,Stars:2
NM_000051.3	F2827C	Pathogenic,Stars:2
NM_000051.3	V2424G	Pathogenic,Stars:2
NM_000051.3	D1682H	Pathogenic,Stars:0
NM_000051.3	M1040V	Benign,Stars:2
NM_000051.4	D2625_A2626delinsEP	Pathogenic,Stars:2
NM_000051.3	Y2677C	None,Stars:1
NM_000487.6	N352S	Benign,Stars:2
NM_000487.6	P428L	Pathogenic,Stars:2
NM_000487.6	G101D	Pathogenic,Stars:2
NM_000487.6	I181S	Pathogenic,Stars:2
NM_000487.6	G311S	None,Stars:1
NM_000487.6	G88D	Pathogenic,Stars:1
NM_000487.6	G124S	None,Stars:1
NM_000487.6	P138L	None,Stars:1
NM_000487.6	G156D	Pathogenic,Stars:0
NM_000487.6	P157R	Pathogenic,Stars:0
NM_000487.6	P169R	Pathogenic,Stars:0
NM_000487.6	D171N	None,Stars:1
NM_000487.6	A214V	Pathogenic,Stars:2
NM_000487.6	A226V	None,Stars:1
NM_000487.6	P233T	Pathogenic,Stars:0
NM_000487.6	R246C	Pathogenic,Stars:2
NM_000487.6	G247R	Pathogenic,Stars:2
NM_000487.6	T276M	Pathogenic,Stars:2
NM_000487.6	R290C	Pathogenic,Stars:2
NM_000487.6	S297Y	Pathogenic,Stars:0
NM_000487.6	D337V	Pathogenic,Stars:2
NM_000487.6	R372W	Pathogenic,Stars:2
NM_000487.6	R372Q	None,Stars:1
NM_000487.6	P379L	Pathogenic,Stars:0
NM_000487.6	E384K	Pathogenic,Stars:2
NM_000487.6	R392W	None,Stars:1
NM_000487.6	F401del	Pathogenic,Stars:0
NM_000487.6	T411I	Pathogenic,Stars:1
NM_000487.6	L137P	Pathogenic,Stars:0
NM_000487.6	T288P	Pathogenic,Stars:1
NM_000487.6	E255K	Pathogenic,Stars:2
NM_000487.6	T410I	Pathogenic,Stars:1
NM_000487.6	C302F	Pathogenic,Stars:0
NM_000487.6	P427T	Pathogenic,Stars:0
NM_052845.4	R186W	Pathogenic,Stars:2
NM_005670.4	G279S	Pathogenic,Stars:0
NM_005670.4	R108C	Pathogenic,Stars:0
NM_005670.4	R171H	None,Stars:1
NM_005670.4	W32G	Pathogenic,Stars:1
NM_144701.3	R381Q	Benign,Stars:1
NM_139319.3	A211V	Pathogenic,Stars:1
NM_133259.4	A354V	Pathogenic,Stars:2
NM_181798.1	A51P	Pathogenic,Stars:0
NM_181798.1	G62R	Pathogenic,Stars:2
NM_181798.1	G179R	Pathogenic,Stars:1
NM_181798.1	T185I	Pathogenic,Stars:2
NM_181798.1	R63Q	Pathogenic,Stars:2
NM_181798.1	V127M	Pathogenic,Stars:2
NM_181798.1	L146F	Pathogenic,Stars:2
NM_181798.1	A214E	Pathogenic,Stars:2
NM_181798.1	A214V	Pathogenic,Stars:2
NM_181798.1	G218E	Pathogenic,Stars:0
NM_181798.1	G187S	Pathogenic,Stars:2
NM_181798.1	R428C	Pathogenic,Stars:2
NM_181798.1	W178S	Pathogenic,Stars:2
NM_181798.1	A173T	None,Stars:1
NM_181798.1	A398T	Pathogenic,Stars:2
NM_181798.1	T460M	Pathogenic,Stars:2
NM_181798.1	G462D	Pathogenic,Stars:2
NM_000218.2	P117L	None,Stars:1
NM_181798.1	R456C	Pathogenic,Stars:2
NM_181798.1	S13G	Pathogenic,Stars:0
NM_181798.1	G142S	Pathogenic,Stars:2
NM_181798.1	G142D	Pathogenic,Stars:2
NM_181798.1	V180L	Pathogenic,Stars:0
NM_181798.1	R116P	Pathogenic,Stars:0
NM_172250.3	Y207C	Pathogenic,Stars:0
NM_153000.5	L9R	Pathogenic,Stars:0
NM_173353.4	R441H	None,Stars:0
NM_173353.4	R303W	None,Stars:0
NM_173353.4	P206S	None,Stars:1
NM_000187.4	P230S	Pathogenic,Stars:2
NM_000187.4	V300G	Pathogenic,Stars:2
NM_000187.4	R330S	Pathogenic,Stars:0
NM_000187.4	G161R	Pathogenic,Stars:2
NM_000187.4	H371R	Pathogenic,Stars:0
NM_000187.4	M368V	Pathogenic,Stars:2
NM_000187.4	G270R	Pathogenic,Stars:2
NM_138477.4	R1042W	Pathogenic,Stars:1
NM_138477.4	P1130L	Pathogenic,Stars:1
NM_138477.4	N599S	Pathogenic,Stars:0
NM_138477.2	P672L	Pathogenic,Stars:1
NM_138477.4	F868I	Pathogenic,Stars:0
NM_138477.4	V373del	Pathogenic,Stars:0
NM_017653.5	N469Y	Pathogenic,Stars:0
NM_017653.5	E87K	None,Stars:1
NM_032830.3	R565W	Benign,Stars:1
NM_016038.4	N8K	None,Stars:1
NM_001079802.2	F176S	Pathogenic,Stars:1
NM_001079802.2	R307Q	Pathogenic,Stars:2
NM_001079802.2	Q358P	Pathogenic,Stars:0
NM_001079802.2	R179T	Pathogenic,Stars:1
NM_001079802.2	G125S	Benign,Stars:2
NM_001079802.2	A114T	None,Stars:1
NM_001079802.2	A170E	Pathogenic,Stars:0
NM_001079802.2	Y371C	None,Stars:1
NM_013382.5	Y666C	Pathogenic,Stars:2
NM_013382.5	G726E	Pathogenic,Stars:0
NM_013382.5	W748R	None,Stars:1
NM_013382.5	R413P	None,Stars:2
NM_013382.5	V373F	Pathogenic,Stars:0
NM_013382.5	I198N	None,Stars:2
NM_013382.5	G246D	Pathogenic,Stars:0
NM_013382.5	T184M	None,Stars:1
NM_013382.5	W748S	Pathogenic,Stars:0
NM_013382.5	G353S	Pathogenic,Stars:0
NM_013382.5	G482V	Pathogenic,Stars:0
NM_014317.5	D308E	Pathogenic,Stars:0
NM_001077365.2	G76R	Pathogenic,Stars:1
NM_001077365.2	L399del	Pathogenic,Stars:0
NM_001077365.2	W560C	Pathogenic,Stars:0
NM_001077365.2	A200P	Pathogenic,Stars:2
NM_001077365.2	G65R	Pathogenic,Stars:0
NM_001077365.2	Q568H	Pathogenic,Stars:1
NM_001077365.2	A647T	Pathogenic,Stars:2
NM_001077365.2	M140del	Pathogenic,Stars:0
NM_000529.2	S74I	Pathogenic,Stars:2
NM_000529.2	S120R	Pathogenic,Stars:0
NM_000529.2	R128C	Pathogenic,Stars:0
NM_000529.2	D107N	Pathogenic,Stars:0
NM_000529.2	C251F	Pathogenic,Stars:0
NM_000529.2	R137W	Pathogenic,Stars:0
NM_000529.2	Y254C	Pathogenic,Stars:0
NM_024529.4	M1I	Pathogenic,Stars:0
NM_024529.4	L64P	Pathogenic,Stars:0
NM_024529.4	L5_Q10del	Pathogenic,Stars:0
NM_000268.4	L360P	Pathogenic,Stars:0
NM_000268.4	L535P	Pathogenic,Stars:0
NM_000268.4	Q538P	Pathogenic,Stars:0
NM_000268.4	F96del	Pathogenic,Stars:1
NM_000268.4	F62S	Pathogenic,Stars:0
NM_139248.3	W108R	Pathogenic,Stars:0
NM_000383.4	K83E	Pathogenic,Stars:0
NM_000383.4	G228W	Pathogenic,Stars:0
NM_000383.4	M1L	Pathogenic,Stars:2
NM_000383.4	V80G	Pathogenic,Stars:0
NM_020436.5	H888R	Pathogenic,Stars:0
NM_203288.2	H137L	None,Stars:0
NM_203288.2	D170G	None,Stars:1
NM_000348.4	R246W	Pathogenic,Stars:1
NM_000348.4	M157del	Pathogenic,Stars:0
NM_000348.4	L55Q	Pathogenic,Stars:2
NM_000348.4	G115D	Pathogenic,Stars:1
NM_000348.4	G183S	Pathogenic,Stars:1
NM_000348.4	A228T	Pathogenic,Stars:2
NM_000348.4	G196S	None,Stars:1
NM_000348.4	H231R	Pathogenic,Stars:2
NM_000348.4	A49T	Benign,Stars:1
NM_000348.4	P212R	Pathogenic,Stars:1
NM_000348.4	E197D	Pathogenic,Stars:0
NM_000348.4	R227Q	Pathogenic,Stars:2
NM_004698.4	T494M	None,Stars:1
NM_004698.4	P493S	Pathogenic,Stars:0
NM_004698.4	A489D	Pathogenic,Stars:0
NM_006445.4	H2309R	Pathogenic,Stars:2
NM_006445.4	H2309P	Pathogenic,Stars:1
NM_006445.4	R2310K	Pathogenic,Stars:1
NM_006445.4	P2301T	Pathogenic,Stars:1
NM_006445.4	F2304L	Pathogenic,Stars:1
NM_022367.4	D345H	Pathogenic,Stars:0
NM_022367.4	F350C	Pathogenic,Stars:0
NM_022367.4	R713Q	Benign,Stars:2
NM_144997.7	S79W	Pathogenic,Stars:0
NM_144997.7	A445T	None,Stars:1
NM_147127.5	I283R	Pathogenic,Stars:0
NM_147127.5	R950W	None,Stars:2
NM_147196.2	R81C	Pathogenic,Stars:0
NM_147196.2	R84W	Pathogenic,Stars:2
NM_147196.2	R92W	None,Stars:1
NM_015102.5	F991S	Pathogenic,Stars:0
NM_001165960.1	V632F	Pathogenic,Stars:0
NM_001165960.1	R528S	Pathogenic,Stars:0
NM_001165960.1	L369M	Benign,Stars:2
NM_006147.4	F290_D296delinsL	Pathogenic,Stars:0
NM_006147.4	R84C	Pathogenic,Stars:2
NM_006147.4	R84H	Pathogenic,Stars:2
NM_006147.4	A2V	Pathogenic,Stars:0
NM_006147.4	R6C	Pathogenic,Stars:2
NM_006147.4	R400W	Pathogenic,Stars:1
NM_006147.4	R45Q	Pathogenic,Stars:0
NM_006147.4	P396S	Pathogenic,Stars:0
NM_006147.4	R339I	Pathogenic,Stars:0
NM_018319.4	H493R	Pathogenic,Stars:1
NM_001077415.3	R329C	Benign,Stars:2
NM_001077415.3	T311I	None,Stars:1
NM_001077415.3	R107H	None,Stars:1
NM_001077415.3	P162A	None,Stars:0
NM_001077415.3	E414K	None,Stars:0
NM_024105.4	F142V	Pathogenic,Stars:0
NM_024105.4	T67M	Pathogenic,Stars:0
NM_024105.4	R146Q	Pathogenic,Stars:2
NM_024105.4	G101R	Pathogenic,Stars:0
NM_024105.4	L158P	Pathogenic,Stars:0
NM_144773.3	L173R	None,Stars:1
NM_144773.3	Q210R	Pathogenic,Stars:0
NM_144773.3	R85H	None,Stars:1
NM_144773.3	M323I	Pathogenic,Stars:0
NM_000280.4	R26G	Pathogenic,Stars:0
NM_000280.4	G395R	Pathogenic,Stars:0
NM_000280.4	R128C	Pathogenic,Stars:0
NM_000280.4	G64V	Pathogenic,Stars:0
NM_000280.4	F258S	Pathogenic,Stars:0
NM_000280.4	R242T	Pathogenic,Stars:0
NM_024426.6	R467W	Pathogenic,Stars:2
NM_024426.6	R439H	Pathogenic,Stars:2
NM_024426.6	D469G	Pathogenic,Stars:1
NM_024426.6	D469N	Pathogenic,Stars:0
NM_024426.6	R467P	Pathogenic,Stars:0
NM_024426.6	C403Y	Pathogenic,Stars:0
NM_024426.6	H450Y	Pathogenic,Stars:0
NM_024426.6	C433G	Pathogenic,Stars:0
NM_024426.6	H446Q	Pathogenic,Stars:0
NM_024426.6	S346G	Pathogenic,Stars:0
NM_024426.6	F456L	Pathogenic,Stars:0
NM_024426.6	F465L	Pathogenic,Stars:0
NM_024426.6	R439C	Pathogenic,Stars:1
NM_000272.4	G343R	Pathogenic,Stars:2
NM_144585.4	T217M	Pathogenic,Stars:1
NM_144585.4	E298D	Pathogenic,Stars:0
NM_144585.4	L418R	Pathogenic,Stars:0
NM_144585.4	R90H	Pathogenic,Stars:2
NM_144585.4	G361V	Pathogenic,Stars:0
NM_005957.4	R157Q	Pathogenic,Stars:1
NM_005957.5	A222V	None,Stars:3
NM_005957.4	E429A	None,Stars:1
NM_005957.4	N324S	Pathogenic,Stars:0
NM_005957.4	W339G	Pathogenic,Stars:0
NM_005957.4	M581I	Pathogenic,Stars:0
NM_005957.4	R377C	None,Stars:1
NM_005957.4	L323P	Pathogenic,Stars:0
NM_033159.4	E268K	None,Stars:1
NM_130849.4	P200L	Pathogenic,Stars:1
NM_130849.4	G526R	Pathogenic,Stars:0
NM_130849.4	G374R	Pathogenic,Stars:0
NM_130849.4	N106K	Pathogenic,Stars:0
NM_130849.4	G330D	Pathogenic,Stars:0
NM_130849.4	R95C	Pathogenic,Stars:0
NM_130849.4	Q303H	Pathogenic,Stars:0
NM_016247.4	F124L	None,Stars:1
NM_000086.2	E295K	Pathogenic,Stars:2
NM_032583.4	G180R	Benign,Stars:0
NM_032583.4	D1313_R1321del	None,Stars:0
NM_002225.5	L42P	Pathogenic,Stars:0
NM_002225.5	G199V	Pathogenic,Stars:1
NM_002225.5	R50C	Pathogenic,Stars:2
NM_002225.5	A311V	Pathogenic,Stars:2
NM_016169.3	P15L	Pathogenic,Stars:0
NM_017662.5	S141L	Pathogenic,Stars:0
NM_000016.6	K329E	None,Stars:1
NM_000016.5	G267R	Pathogenic,Stars:2
NM_000016.5	I375T	Pathogenic,Stars:0
NM_000016.5	C244R	Pathogenic,Stars:0
NM_000016.5	G195R	Pathogenic,Stars:2
NM_000016.5	T193A	Pathogenic,Stars:1
NM_000016.5	R281T	Pathogenic,Stars:0
NM_000016.6	Y67H	Pathogenic,Stars:2
NM_000016.5	S245L	Pathogenic,Stars:2
NM_000016.5	T121I	None,Stars:1
NM_001126128.2	G32R	Pathogenic,Stars:0
NM_001126128.2	R73C	Pathogenic,Stars:1
NM_024757.5	C1073Y	Pathogenic,Stars:0
NM_000155.4	M142K	Pathogenic,Stars:2
NM_000155.4	R333W	Pathogenic,Stars:2
NM_000155.4	V44M	Pathogenic,Stars:0
NM_000155.4	L62M	Benign,Stars:0
NM_000155.4	N314D	None,Stars:1
NM_000155.4	Q188R	None,Stars:1
NM_000155.4	L74P	Pathogenic,Stars:2
NM_000155.4	F171S	Pathogenic,Stars:2
NM_000155.4	H319Q	Pathogenic,Stars:2
NM_000155.4	S135L	Pathogenic,Stars:2
NM_000155.4	P183T	None,Stars:1
NM_000155.4	K285N	Pathogenic,Stars:2
NM_000155.4	E203K	None,Stars:1
NM_000155.4	R333G	Pathogenic,Stars:2
NM_000155.4	F194L	Pathogenic,Stars:0
NM_000250.2	R569W	Pathogenic,Stars:2
NM_000250.2	Y173C	Pathogenic,Stars:0
NM_000250.2	M251T	None,Stars:1
NM_000250.2	A332V	None,Stars:1
NM_000250.2	L572W	Pathogenic,Stars:0
NM_000250.2	G501S	Pathogenic,Stars:0
NM_000250.2	R499C	Pathogenic,Stars:0
NM_020247.5	E551K	Pathogenic,Stars:2
NM_020247.5	R213W	Pathogenic,Stars:0
NM_020247.5	G272V	Pathogenic,Stars:0
NM_020247.5	G272D	Pathogenic,Stars:0
NM_020247.5	Y514C	Pathogenic,Stars:0
NM_020247.5	T584del	Pathogenic,Stars:2
NM_020247.5	G549S	Pathogenic,Stars:0
NM_015386.3	R733W	Pathogenic,Stars:1
NM_000229.2	W170R	Pathogenic,Stars:0
NM_000229.2	M317I	Pathogenic,Stars:0
NM_000229.2	A165_A166insG	Pathogenic,Stars:0
NM_000229.2	N252K	Pathogenic,Stars:0
NM_000229.2	T147I	Pathogenic,Stars:0
NM_000229.2	P34L	Pathogenic,Stars:0
NM_000229.2	T371M	Pathogenic,Stars:0
NM_000229.2	M276K	Pathogenic,Stars:0
NM_000229.2	L233P	Pathogenic,Stars:0
NM_000229.2	A117T	None,Stars:0
NM_000229.2	R159W	Pathogenic,Stars:0
NM_000229.2	T345M	Pathogenic,Stars:0
NM_000229.2	L325del	Pathogenic,Stars:0
NM_000229.2	N155D	Pathogenic,Stars:0
NM_001008216.2	L183P	Pathogenic,Stars:0
NM_001008216.2	N34S	None,Stars:1
NM_001008216.2	G90E	Pathogenic,Stars:0
NM_001008216.2	D103G	Pathogenic,Stars:0
NM_001008216.2	K257R	Benign,Stars:2
NM_001008216.2	L313M	Pathogenic,Stars:0
NM_001008216.2	G319E	None,Stars:1
NM_001008216.2	V94M	Pathogenic,Stars:2
NM_000527.5	W87G	Pathogenic,Stars:2
NM_000527.5	S177L	Pathogenic,Stars:2
NM_000527.5	G565V	Pathogenic,Stars:2
NM_000527.5	C667Y	Pathogenic,Stars:2
NM_000527.5	D227E	Pathogenic,Stars:2
NM_000527.5	E228K	Pathogenic,Stars:2
NM_000527.5	D304N	Pathogenic,Stars:2
NM_000527.5	V429M	Pathogenic,Stars:2
NM_000527.5	A431T	Pathogenic,Stars:2
NM_000527.5	V523M	Pathogenic,Stars:2
NM_000527.5	G546D	Pathogenic,Stars:2
NM_000527.5	G549D	Pathogenic,Stars:2
NM_000527.5	P685L	Pathogenic,Stars:2
NM_000527.5	Y828C	Pathogenic,Stars:2
NM_000527.5	D224N	Pathogenic,Stars:2
NM_000527.5	D175N	Pathogenic,Stars:2
NM_000527.5	D433H	Pathogenic,Stars:2
NM_000527.4	D227_E228insCKDKSD	Pathogenic,Stars:2
NM_000527.5	G844D	Pathogenic,Stars:2
NM_000527.5	L401H	None,Stars:1
NM_000527.4	N564H	None,Stars:1
NM_000527.5	C184Y	Pathogenic,Stars:2
NM_000527.5	C261F	Pathogenic,Stars:2
NM_000527.5	C46S	Pathogenic,Stars:2
NM_000527.5	C109S	Pathogenic,Stars:1
NM_024740.2	E530K	Pathogenic,Stars:0
NM_024740.2	Y287C	Pathogenic,Stars:0
NM_000375.3	C73R	Pathogenic,Stars:2
NM_000375.3	P53L	Pathogenic,Stars:0
NM_000375.3	A66V	Pathogenic,Stars:0
NM_000375.3	T62A	Pathogenic,Stars:0
NM_000375.3	T228M	Pathogenic,Stars:0
NM_000375.3	L4F	Pathogenic,Stars:0
NM_000375.3	V82F	None,Stars:1
NM_000375.3	G188R	Pathogenic,Stars:0
NM_000375.3	E81D	Pathogenic,Stars:0
NM_000375.3	G188W	Pathogenic,Stars:0
NM_000375.3	G225S	Pathogenic,Stars:0
NM_000375.3	P248Q	Pathogenic,Stars:0
NM_017636.4	E7K	Pathogenic,Stars:0
NM_000372.5	P81L	Pathogenic,Stars:2
NM_000372.5	V275F	Pathogenic,Stars:2
NM_000372.5	T373K	Pathogenic,Stars:2
NM_000372.5	D383N	Pathogenic,Stars:2
NM_000372.5	R77Q	Pathogenic,Stars:2
NM_000372.5	P406L	None,Stars:1
NM_000372.5	S192Y	None,Stars:1
NM_000372.5	R402Q	None,Stars:1
NM_000372.5	C89R	Pathogenic,Stars:2
NM_000372.5	R422Q	Pathogenic,Stars:0
NM_000372.5	N382K	Pathogenic,Stars:0
NM_000372.5	D42G	Pathogenic,Stars:1
NM_000372.5	C55Y	Pathogenic,Stars:2
NM_000372.5	A206T	Pathogenic,Stars:2
NM_000372.5	G419R	Pathogenic,Stars:1
NM_000372.5	P21S	Pathogenic,Stars:2
NM_000372.5	G47D	Pathogenic,Stars:2
NM_000372.5	R217W	None,Stars:1
NM_000372.5	R299H	Pathogenic,Stars:2
NM_000372.5	N371T	Pathogenic,Stars:0
NM_000372.5	R403S	Pathogenic,Stars:2
NM_000372.5	G446S	Pathogenic,Stars:2
NM_000372.5	D448N	Pathogenic,Stars:2
NM_000372.5	L216M	Pathogenic,Stars:0
NM_000372.5	M1V	Pathogenic,Stars:2
NM_001301365.1	R1563H	Pathogenic,Stars:0
NM_001301365.1	V1999D	Pathogenic,Stars:0
NM_001032386.2	R217Q	Pathogenic,Stars:1
NM_001032386.2	A265D	Pathogenic,Stars:0
NM_001032386.2	G530D	Pathogenic,Stars:0
NM_000017.4	R46W	Pathogenic,Stars:2
NM_000017.4	R107C	None,Stars:1
NM_000017.4	G92C	None,Stars:1
NM_000017.4	W177R	Pathogenic,Stars:2
NM_000017.4	R383C	Pathogenic,Stars:2
NM_000017.4	R171W	None,Stars:1
NM_000017.4	G209S	Benign,Stars:2
NM_000017.4	G90S	None,Stars:1
NM_000017.4	E104del	Pathogenic,Stars:2
NM_000017.4	A192V	None,Stars:1
NM_000017.4	R325W	None,Stars:1
NM_000017.4	S353L	None,Stars:1
NM_000017.4	R380W	Pathogenic,Stars:2
NM_000053.4	H1069Q	Pathogenic,Stars:2
NM_000053.4	G1266R	Pathogenic,Stars:2
NM_000053.4	A874V	None,Stars:1
NM_000053.4	R778L	Pathogenic,Stars:2
NM_000053.4	V1298del	Pathogenic,Stars:0
NM_000053.4	D765N	Pathogenic,Stars:2
NM_000053.4	G943S	Pathogenic,Stars:2
NM_000053.4	R919G	Pathogenic,Stars:2
NM_000053.4	N1270S	Pathogenic,Stars:2
NM_000053.4	R969Q	Pathogenic,Stars:2
NM_000053.4	T766R	Pathogenic,Stars:1
NM_000053.4	M645R	Pathogenic,Stars:2
NM_000053.4	I1148T	Pathogenic,Stars:2
NM_000053.4	L708P	Pathogenic,Stars:2
NM_000053.4	G691R	Pathogenic,Stars:2
NM_006623.4	V490M	Pathogenic,Stars:2
NM_006623.4	V425M	Pathogenic,Stars:1
NM_006623.4	R135W	None,Stars:1
NM_006623.4	G377S	Pathogenic,Stars:2
NM_006623.4	V261M	Pathogenic,Stars:1
NM_000521.4	K121R	Benign,Stars:2
NM_000521.4	Y456S	None,Stars:2
NM_000521.4	P417L	Pathogenic,Stars:2
NM_000521.4	R505Q	Pathogenic,Stars:2
NM_000521.4	A543T	Benign,Stars:2
NM_000521.3	S62L	Benign,Stars:1
NM_000521.4	P504S	Pathogenic,Stars:1
NM_000520.6	E482K	Pathogenic,Stars:1
NM_000520.6	R504H	Pathogenic,Stars:2
NM_000520.6	R178H	Pathogenic,Stars:2
NM_000520.6	R178C	Pathogenic,Stars:1
NM_000520.6	G269S	Pathogenic,Stars:2
NM_000520.6	R499H	Pathogenic,Stars:2
NM_000520.6	R170Q	Pathogenic,Stars:2
NM_000520.6	W420C	Pathogenic,Stars:1
NM_000520.6	G250D	Pathogenic,Stars:0
NM_000520.6	R504C	Pathogenic,Stars:2
NM_000520.6	S210F	Pathogenic,Stars:0
NM_000520.6	R178L	Pathogenic,Stars:0
NM_000520.6	M1V	Pathogenic,Stars:2
NM_000520.6	R499C	Pathogenic,Stars:2
NM_000520.6	W485R	None,Stars:2
NM_000520.6	G321del	Pathogenic,Stars:0
NM_000520.6	R247W	None,Stars:1
NM_000520.6	V192L	None,Stars:0
NM_000520.6	D258H	Pathogenic,Stars:1
NM_000520.6	R170W	Pathogenic,Stars:2
NM_000520.6	K197T	None,Stars:1
NM_000520.6	F211S	Pathogenic,Stars:0
NM_000520.6	L127R	Pathogenic,Stars:0
NM_000520.6	H204R	None,Stars:1
NM_000520.6	M301R	None,Stars:1
NM_000520.6	G454S	Pathogenic,Stars:0
NM_000520.6	L39R	Pathogenic,Stars:0
NM_000520.6	Y180H	Pathogenic,Stars:0
NM_000520.6	W474C	Pathogenic,Stars:1
NM_000520.6	L451V	None,Stars:1
NM_000062.2	A458T	Pathogenic,Stars:0
NM_000062.2	R466H	Pathogenic,Stars:2
NM_000062.2	R466C	Pathogenic,Stars:2
NM_000062.2	R466S	Pathogenic,Stars:0
NM_000062.2	V454E	Pathogenic,Stars:0
NM_000062.2	G453delinsVW	Pathogenic,Stars:0
NM_000062.2	A465V	Pathogenic,Stars:0
NM_001498.4	H370L	Pathogenic,Stars:0
NM_000356.4	Y50C	Pathogenic,Stars:0
NM_000144.5	I154F	Pathogenic,Stars:0
NM_000144.5	G130V	Pathogenic,Stars:1
NM_000144.5	M1I	Pathogenic,Stars:0
NM_000144.5	W173G	Pathogenic,Stars:0
NM_017739.3	S550N	Pathogenic,Stars:1
NM_017739.3	P493R	Pathogenic,Stars:0
NM_017739.3	R442C	Pathogenic,Stars:2
NM_017739.3	R311Q	None,Stars:1
NM_017739.3	D556N	None,Stars:1
NM_017739.3	R605P	Pathogenic,Stars:2
NM_017739.3	C490Y	Pathogenic,Stars:2
NM_003748.4	S352L	Pathogenic,Stars:0
NM_016335.6	R453C	None,Stars:1
NM_016335.5	L289M	None,Stars:2
NM_016335.5	L441P	None,Stars:1
NM_016335.5	A455S	None,Stars:1
NM_016335.5	R431H	None,Stars:1
NM_016335.6	R521G	Pathogenic,Stars:0
NM_016335.5	T466M	None,Stars:1
NM_206965.2	R135C	Pathogenic,Stars:0
NM_206965.2	R299P	Pathogenic,Stars:0
NM_000152.5	D91N	Benign,Stars:2
NM_000152.5	M318T	None,Stars:1
NM_000152.5	E521K	Pathogenic,Stars:1
NM_000152.5	G643R	Pathogenic,Stars:2
NM_000152.5	R725W	Pathogenic,Stars:2
NM_000152.5	L299R	None,Stars:1
NM_000152.5	K903del	Pathogenic,Stars:1
NM_000152.5	D645E	Pathogenic,Stars:2
NM_000152.3	E689K	Benign,Stars:2
NM_000152.5	P545L	Pathogenic,Stars:1
NM_000152.5	A237V	None,Stars:1
NM_000152.5	G293R	Pathogenic,Stars:2
NM_021978.4	G827R	Pathogenic,Stars:0
NM_021978.4	M1I	Pathogenic,Stars:0
NM_001206744.2	I447F	Pathogenic,Stars:0
NM_001206744.2	Y453D	Pathogenic,Stars:2
NM_001206744.2	G590S	Pathogenic,Stars:0
NM_001206744.2	E799K	Pathogenic,Stars:1
NM_001206744.2	R648Q	Pathogenic,Stars:0
NM_001206744.2	R693W	Pathogenic,Stars:0
NM_001206744.2	Q660E	Pathogenic,Stars:2
NM_012213.3	G3D	None,Stars:1
NM_012213.3	M40T	Pathogenic,Stars:0
NM_001363711.2	R376W	Pathogenic,Stars:0
NM_015474.3	G209S	None,Stars:1
NM_015474.3	H123P	Pathogenic,Stars:0
NM_015474.3	M254V	Pathogenic,Stars:0
NM_012464.5	M182L	Pathogenic,Stars:0
NM_012464.5	V238A	Pathogenic,Stars:1
NM_012464.5	I629V	Pathogenic,Stars:0
NM_017882.3	Y172del	Pathogenic,Stars:0
NM_017882.3	G123D	Pathogenic,Stars:0
NM_017882.2	I154del	Pathogenic,Stars:2
NM_000112.4	R279W	Pathogenic,Stars:2
NM_000112.3	G255E	None,Stars:1
NM_000112.3	A715V	None,Stars:1
NM_000112.3	N425D	Pathogenic,Stars:0
NM_000112.3	G678V	Pathogenic,Stars:1
NM_000112.3	Q454P	Pathogenic,Stars:0
NM_000112.3	C653S	Pathogenic,Stars:2
NM_000112.3	T512K	Pathogenic,Stars:0
NM_000112.3	A133V	Pathogenic,Stars:0
NM_138691.2	D572N	Pathogenic,Stars:2
NM_138691.2	M654V	Pathogenic,Stars:0
NM_138691.2	D572H	Pathogenic,Stars:0
NM_138691.2	C515R	Pathogenic,Stars:0
NM_138694.4	T36M	Pathogenic,Stars:2
NM_138694.4	S1664F	Pathogenic,Stars:0
[truncated: 414,528+ more rows]

## Sheet: Supplementary Table S3 - Feature descriptions
Name	Description
Input Protein ID	Protein identifier given by the input file.
Primary Protein ID	Protein identifier used interally byt StructMAn.
Uniprot-Ac	[Uniprot accession ID](https://www.uniprot.org/help/accession_numbers) of the query protein.
WT Amino Acid	The one-letter amino acid type of the wildtype version of the query.
Position	The position of the queried mutation in the sequence of the query.
Mut Amino Acid	The one-letter amino acid type of the mutated version of the query.
AA change	A combination of _WT Amino Acid_, _Position_, and _Mut Amino Acid_.
Tags	The tags given in by the input of the query. When doing supervised machine learning this can be used to add the target value.
Distance-based classification	The classification based on euclidean distance calculations.
Distance-based simple classification	A simplified version of the distance-based classification.
RIN-based classification	The classification based on residue interaction networks.
RIN-based simple classification	A simplified version of the RIN-based classification.
Classification confidence	A confidence value for the classification based on how many structures went into the classification, the overall quality of these structures, and the consistency of the information from different structures.
Weighted Location	Annotation of the structural location of the queried position regarding the solvent-accessible surface area. Either Surface, Buried or Core.
Weighted Mainchain Location	Structural location of the queried position solely based on main chain atoms.
Weighted Sidechain Location	Structural location of the queried position solely based on side chain atoms.
RSA	Aggregated Relative Solvent-accessible Area of the queried position.
Mainchain RSA	Aggregated Relative Solvent-accessible Area of the queried position solely based on main chain atoms.
Sidechain RSA	Aggregated Relative Solvent-accessible Area of the queried position solely based on side chain atoms.
Amount of mapped structures	The number of structures the queried position could be mapped to.
Secondary structure assignment	The aggregated secondary structure assignment obtained by a majority vote of the secondary structure assignments done by DSSP of all mapped residues.
IUPred value	Aggregated disorder score by IUpred3.
Region structure type	Aggregated structure type: disordered region or globular region.
Modres score	Aggregated score for the tendency of the queried position to get post-translationally modified.
Phi	Aggregated phi angle.
Psi	Aggregated psi angle.
KD mean	The difference in Kyte-Doolittle (KD) hydropathy score of the wildtype residue and the mutated residue.
Volume mean	The difference in van-der-Waals volume of the wildtype residue and the mutated residue.
Chemical distance	Value of substitution in the chemical distance substitution matrix based on .
Blosum62	Value of substitution in the Blosum62 substitution matrix.
Aliphatic change	Boolean denoting a change in the aliphatic class of the substitution.
Hydrophobic change	Boolean denoting a change in the hydrophobic class of the substitution.
Aromatic change	Boolean denoting a change in the aromatic class of the substitution.
Positive charged change	Boolean denoting a change in the positive charged class of the substitution.
Polar change	Boolean denoting a change in the polar class of the substitution.
Negative charge change	Boolean denoting a change in the negative charge class of the substitution.
Charged change	Boolean denoting a change in the charged class of the substitution.
Small change	Boolean denoting a change in the small class of the substitution.
Tiny change	Boolean denoting a change in the tiny class of the substitution.
Total change	The sum of all class changes of the substitution.
B Factor	Aggregated b factor value.
AbsoluteCentrality	Aggregated network centrality value of all mapped residues. The centrality values are calculated from the residue interaction network of the chain of the mapped residue isolated from possible other chains given in the structure.
LengthNormalizedCentrality	Aggregated length normalized centrality value of all mapped residues. The centrality values are normalized by the size of the chain of the mapped residue.
MinMaxNormalizedCentrality	Aggregated min-max-normalized centrality value of all mapped residues. The centrality values are normalized by a scale based on the maximal and minimal network centrality values of all residues of the chain of the mapped residue.
AbsoluteCentralityWithNegative	Same as AbsoluteCentrality, but the residue interaction networks include negative edges.
LengthNormalizedCentralityWithNegative	Same as LengthNormalizedCentrality, but the residue interaction networks include negative edges.
MinMaxNormalizedCentralityWithNegative	Same as MinMaxNormalizedCentrality, but the residue interaction networks include negative edges.
AbsoluteComplexCentrality	Aggregated network centrality value of all mapped residues. The centrality values are calculated from the residue interaction network of all chains given in the structure.
LengthNormalizedComplexCentrality	Aggregated length normalized centrality value of all mapped residues. The centrality values are calculated from the residue interaction network of all chains given in the structure.
MinMaxNormalizedComplexCentrality	Aggregated min-max-normalized centrality value of all mapped residues. The centrality values are calculated from the residue interaction network of all chains given in the structure.
AbsoluteComplexCentralityWithNegative	Same as AbsoluteComplexCentrality, but the residue interaction networks include negative edges.
LengthNormalizedComplexCentralityWithNegative	Same as LengthNormalizedComplexCentrality, but the residue interaction networks include negative edges.
MinMaxNormalizedComplexCentralityWithNegative	Same as MinMaxNormalizedComplexCentrality, but the residue interaction networks include negative edges.
Intra_SSBOND_Propensity	Propensity of mapped residue forming a cysteine-cysteine bond with a cysteine from the same chain.
Inter_SSBOND_Propensity	Propensity of mapped residue forming a cysteine-cysteine bond with a cysteine from another chain.
Intra_Link_Propensity	Propensity of mapped residue forming a covalent bond with a residue from the same chain.
Inter_Link_Propensity	Propensity of mapped residue forming a covalent bond with a residue from another chain.
CIS_Conformation_Propensity	Propensity of mapped residue having a peptide bond in cis conformation to the next residue.
CIS_Follower_Propensity	Propensity of mapped residue having a peptide bond in cis conformation to the previous residue.
Inter Chain Median KD	Aggregated median hydropathy value of all residues of the same chain closer than 10 angstroms of the mapped residue.
Inter Chain Distance Weighted KD	Aggregated distance-weighted hydropathy value of all residues of the same chain closer than 10 angstroms of the mapped residue. Distance-weighted means that the hydropathy values got aggregated based on the distance to the mapped residue.
Inter Chain Median RSA	Aggregated median relative solvent-accessible area of all residues of the same chain closer than 10 angstroms of the mapped residue.
Inter Chain Distance Weighted RSA	Aggregated distance-weighted relative solvent-accessible area of all residues of the same chain closer than 10 angstroms of the mapped residue. Distance-weighted means that the RSA values got aggregated based on the distance to the mapped residue.
Intra Chain Median KD	Aggregated median hydropathy value of all residues of another chain closer than 10 angstroms of the mapped residue.
Intra Chain Distance Weighted KD	Aggregated distance-weighted hydropathy value of all residues of another chain closer than 10 angstroms of the mapped residue.
Intra Chain Median RSA	Aggregated median relative solvent-accessible area of all residues of another chain closer than 10 angstroms of the mapped residue.
Intra Chain Distance Weighted RSA	Aggregated distance-weighted relative solvent-accessible area of all residues of another chain closer than 10 angstroms of the mapped residue.
Inter Chain Interactions Median	Aggregated median interaction score of local close-by residues that belong to the same protein chain.
Inter Chain Interactions Distance Weighted	Aggregated distance-weighted interaction score of local close-by residues that belong to the same protein chain.
Intra Chain Interactions Median	Aggregated median interaction score of local close-by residues that belong to another protein chain.
Intra Chain Interactions Distance Weighted	Aggregated distance-weighted interaction score of local close-by residues that belong to another protein chain.
[neighbor, short, long, ligand, ion, metal, Protein, DNA, RNA, Peptide] score	Aggregated sum of interaction scores over all edges of the mapped residue in the residue interaction network to specific interaction partners. Neighbor: both neighboring residues connected by the main chain. Short: non-neighbors that are closer than 6 positions in the sequence of the protein. Long: All residues that are not neighbors or short of the same chain. Ligand: any low-molecular-weight mo…
[neighbor, short, long, ligand, ion, metal, Protein, DNA, RNA, Peptide] degree	Aggregated number of edges of the mapped residue in the residue interaction network to specific interaction partners.
[neighbor, short, long, ligand, ion, metal, Protein, DNA, RNA, Peptide] H-bond score	Aggregated sum of H-bond scores over all edges of the mapped residue in the residue interaction network to specific interaction partners.

## Sheet: Supplementary Table S4 - Classification Example
Input Protein ID	Primary Protein ID	Uniprot-Ac	Uniprot ID	Refseq	Residue ID	Amino Acid	Position	Tags	Weighted Location	Weighted Mainchain Location	Weighted Sidechain Location	Class	Simple Class	RIN Class	RIN Simple Class	Individual Interactions	Confidence Value	Secondary Structure	Recommended Structure	Sequence-ID	Coverage	Resolution	Max Seq Id Structure	Max Sequence-ID	Max Seq Id Coverage	Max Seq Id Resolution	Amount of mapped structures
A2ABF8	A2ABF8	A2ABF8	A2ABF8_HUMAN	NP_001276342.1		D	833		Surface	Core	Surface	Triple Interaction: DNA and Ligand and Metal	Metal Interaction	Multi interaction: sc cnt ligand and sc cnt Protein	Protein interaction	{}	0.266691		2V4H:C 118:D	0.44	0.1	2.9	6BY9:A 898:D	0.59	0.22	2.3	291
